# Supplementary material for: Identification of potential vinorelbine-associated prognostic genes in breast cancer through integrative bioinformatics and experimental validation
Source: Front Oncol. 2026 Jun 26;16:1855523. doi: 10.3389/fonc.2026.1855523 (PMC13349924; doi:10.3389/fonc.2026.1855523)
Supplement: Supplementary file 1 [file DataSheet1.zip]

Archive with 15 entries (14 files):
- Supplementary Material/
- Supplementary Material/Supplementary Figure 1.tif
- Supplementary Material/Supplementary Figure 2.tif
- Supplementary Material/Supplementary Figure 3.tif
- Supplementary Material/Supplementary Figure 4.tif
- Supplementary Material/Supplementary Figure 5.tif
- Supplementary Material/Supplementary Figure 6.tif
- Supplementary Material/Supplementary Table 1-vino-RGs.xlsx
- Supplementary Material/Supplementary Table 2(Revised).docx
- Supplementary Material/Supplementary Table 3-degS.xlsx
- Supplementary Material/Supplementary Table 4-venn.xlsx
- Supplementary Material/Supplementary Table 5-GO.xlsx
- Supplementary Material/Supplementary Table 6-KEGG.xlsx
- Supplementary Material/Supplementary Table 7-GSEA.xlsx
- Supplementary Material/Supplementary Table 8-GSVA.xlsx
