# Supplementary material for: Identification of potential vinorelbine-associated prognostic genes in breast cancer through integrative bioinformatics and experimental validation
Source: Front Oncol. 2026 Jun 26;16:1855523. doi: 10.3389/fonc.2026.1855523 (PMC13349924; doi:10.3389/fonc.2026.1855523)
Supplement: Supplementary file 1 [file DataSheet1.zip › Supplementary Material/Supplementary Table 1-vino-RGs.xlsx]

## Sheet: Sheet1
	Symbol
1	TUBB
2	APC
3	TUBA3E
4	SMARCA4
5	TUBA1A
6	STMN1
7	TUBA1C
8	XRCC1
9	TUBB1
10	TUBB8
11	TUBB4A
12	BRCA1
13	TUBA3C
14	MTHFR
15	CSF2
16	TUBB3
17	TUBA1B
18	TUBA3D
19	TUBB6
20	TUBB4B
21	TUB
22	TUBA4A
23	RRM1
24	TUBB2A
25	TUBB2B
26	BAX
27	CASP3
28	EPCAM
29	KRT18
30	CASP7
31	CD40LG
32	CDKN2A
33	FAS
34	FASL
35	IL10
36	IL7
37	LHX4
38	NAIP1
39	NPM1
40	NR1H4
41	PAK5
42	PROC
43	PTGS2
44	RBM17
45	SLC29A1
46	TGFB1
47	TNF
48	TRAF1
