# Supplementary material for: Identification of potential vinorelbine-associated prognostic genes in breast cancer through integrative bioinformatics and experimental validation
Source: Front Oncol. 2026 Jun 26;16:1855523. doi: 10.3389/fonc.2026.1855523 (PMC13349924; doi:10.3389/fonc.2026.1855523)
Supplement: Supplementary file 1 [file DataSheet1.zip › Supplementary Material/Supplementary Table 3-degS.xlsx]

## Sheet: Sheet1
	baseMean	log2FoldChange	lfcSE	stat	pvalue	padj	change
MYOC	167.424	-6.84538	0.290666	-23.5507	1.23619e-122	1.07614e-120	DOWN
LEP	2333.68	-6.15626	0.265028	-23.2287	2.33397e-119	1.82028e-117	DOWN
GLYAT	168.706	-5.9131	0.242771	-24.3567	4.92632e-131	5.09596e-129	DOWN
LINCADL	109.711	-5.53471	0.285935	-19.3566	1.79503e-83	6.07095e-82	DOWN
APOB	112.652	-5.47611	0.221947	-24.673	2.08451e-134	2.27028e-132	DOWN
AQP7P2	6.57111	-5.42393	0.297531	-18.2298	2.99277e-74	7.87968e-73	DOWN
AQP7B	21.1964	-5.31201	0.230343	-23.0614	1.13158e-117	8.55536e-116	DOWN
PLIN1	8103.29	-5.30751	0.214588	-24.7335	4.6649e-135	5.14867e-133	DOWN
GPD1	5113.11	-5.29391	0.215615	-24.5526	4.05935e-133	4.36344e-131	DOWN
CIDEC	2185.26	-5.29092	0.249284	-21.2245	5.67671e-100	2.87593e-98	DOWN
CA4	163.259	-5.26747	0.251682	-20.9291	2.90771e-97	1.38779e-95	DOWN
LOC105376020	24.2544	-5.26089	0.225198	-23.3612	1.05978e-120	8.56243e-119	DOWN
SPX	287.164	-5.23377	0.226121	-23.1459	1.59745e-118	1.23034e-116	DOWN
HEPACAM	55.8474	-5.23003	0.2361	-22.1518	1.0023e-108	6.2734e-107	DOWN
ACVR1C	571.594	-5.21438	0.166507	-31.3163	2.80374e-215	2.56729e-212	DOWN
ADIPOQ	6240.71	-5.18337	0.266685	-19.4363	3.80813e-84	1.32045e-82	DOWN
PLIN4	14783.8	-5.17765	0.211443	-24.4872	2.02317e-132	2.13756e-130	DOWN
ADIPOQ-AS1	5.79783	-5.17129	0.312347	-16.5562	1.44363e-61	2.56217e-60	DOWN
C14orf180	97.777	-5.15621	0.270774	-19.0425	7.58268e-81	2.367e-79	DOWN
HSPB7	988.106	-5.15037	0.160386	-32.1123	2.96874e-226	3.49505e-223	DOWN
AQP7	877.268	-5.12227	0.208893	-24.521	8.82189e-133	9.36067e-131	DOWN
ADH1B	9561.01	-5.11138	0.250577	-20.3985	1.72467e-92	7.33889e-91	DOWN
GXYLT1P6	3.90372	-5.1045	0.350518	-14.5627	4.84971e-48	5.85161e-47	DOWN
ALDH1L1-AS2	17.566	-5.07972	0.241674	-21.0189	4.4047e-98	2.13944e-96	DOWN
TRARG1	2091.72	-5.07053	0.266101	-19.0549	5.98143e-81	1.87664e-79	DOWN
LINC02237	9.33223	-5.05776	0.269924	-18.7377	2.43874e-78	7.24675e-77	DOWN
LOC105375707	9.33223	-5.05776	0.269924	-18.7377	2.43874e-78	7.24675e-77	DOWN
SCARA5	822.014	-5.05468	0.215768	-23.4264	2.29868e-121	1.90706e-119	DOWN
LVRN	149.463	-5.04958	0.163539	-30.877	2.43532e-209	1.77084e-206	DOWN
KCNIP2	776.508	-5.03941	0.158612	-31.7719	1.58498e-221	1.63272e-218	DOWN
FHL1	9189.6	-5.02441	0.139728	-35.9585	3.7279e-283	1.31664e-279	DOWN
CD300LG	626.424	-5.0069	0.216546	-23.1216	2.80743e-118	2.14886e-116	DOWN
SLC19A3	1118.63	-4.9993	0.203744	-24.5371	5.93816e-133	6.35538e-131	DOWN
HSD17B13	58.1391	-4.99052	0.176338	-28.3009	3.36999e-176	9.68795e-174	DOWN
HBB	1802.04	-4.96763	0.175187	-28.3562	7.02291e-177	2.0919e-174	DOWN
GYS2	1.20336	-4.95347	0.3409	-14.5306	7.75882e-48	9.3072e-47	DOWN
CIDEA	613.006	-4.95195	0.259015	-19.1184	1.7761e-81	5.68054e-80	DOWN
LYVE1	760.116	-4.93277	0.147445	-33.455	2.17725e-245	4.48569e-242	DOWN
SLC22A12	5.51706	-4.92705	0.325897	-15.1184	1.22408e-51	1.65824e-50	DOWN
SMYD1	246.497	-4.92592	0.281291	-17.5118	1.16458e-68	2.57991e-67	DOWN
LINC01070	4.47828	-4.92431	0.26885	-18.3162	6.1476e-75	1.65203e-73	DOWN
PCK1	652.019	-4.90584	0.263368	-18.6273	1.92891e-77	5.57107e-76	DOWN
DEFB132	120.395	-4.90438	0.2317	-21.167	1.92588e-99	9.61888e-98	DOWN
FABP4	12344.7	-4.89835	0.226308	-21.6446	6.83617e-104	3.8499e-102	DOWN
RBP4	1826.26	-4.86169	0.210591	-23.086	6.40595e-118	4.87306e-116	DOWN
VEGFD	239.866	-4.85661	0.179496	-27.0569	3.16407e-161	6.06398e-159	DOWN
ADH1A	17.1132	-4.79025	0.219815	-21.7922	2.75118e-105	1.60419e-103	DOWN
ALDH1L1	475.855	-4.74447	0.19013	-24.9537	1.94489e-137	2.26809e-135	DOWN
MYOM1	564.795	-4.73724	0.122526	-38.6631	0	0	DOWN
LPL	8330.59	-4.72192	0.164632	-28.6817	6.45812e-181	2.21756e-178	DOWN
SLC7A10	172.204	-4.72027	0.213511	-22.1079	2.65496e-108	1.64508e-106	DOWN
KLB	370.809	-4.71454	0.144134	-32.7094	1.14949e-234	1.77618e-231	DOWN
TMEM132C	429.785	-4.70722	0.222023	-21.2015	9.24535e-100	4.64579e-98	DOWN
SLC2A4	276.338	-4.63898	0.145233	-31.9416	7.07421e-224	7.60416e-221	DOWN
PCOLCE2	1030.07	-4.57796	0.201252	-22.7474	1.521e-114	1.07747e-112	DOWN
TIMP4	730.817	-4.56104	0.196486	-23.213	3.36578e-119	2.61673e-117	DOWN
EPB42	10.4405	-4.5366	0.263066	-17.2451	1.21736e-66	2.50806e-65	DOWN
LIPE	3301.53	-4.53522	0.156315	-29.0134	4.45635e-185	1.64439e-182	DOWN
LGALS12	490.166	-4.51945	0.213079	-21.2102	7.68643e-100	3.88613e-98	DOWN
ATP1A2	887.284	-4.518	0.211077	-21.4045	1.21225e-101	6.41763e-100	DOWN
ADRA1A	56.115	-4.4689	0.191161	-23.3776	7.21701e-121	5.86928e-119	DOWN
HBA2	312.747	-4.46029	0.190299	-23.4383	1.73823e-121	1.46171e-119	DOWN
HSPB6	409.167	-4.45191	0.169673	-26.2382	9.73545e-152	1.48574e-149	DOWN
GPAM	4885.28	-4.44039	0.106901	-41.5375	0	0	DOWN
CHRDL1	2836.83	-4.4189	0.185645	-23.803	3.10742e-125	2.93224e-123	DOWN
LHCGR	10.8367	-4.38979	0.293698	-14.9466	1.63905e-50	2.14517e-49	DOWN
HSD11B1-AS1	51.0341	-4.37776	0.188345	-23.2433	1.66457e-119	1.30645e-117	DOWN
TRDN	74.4135	-4.33954	0.250026	-17.3563	1.76707e-67	3.74355e-66	DOWN
LOC124900989	26.1835	-4.31243	0.381929	-11.2912	1.45056e-29	8.98575e-29	DOWN
KIAA0408	4.26046	-4.29846	0.21211	-20.2653	2.60615e-91	1.08107e-89	DOWN
LINC01697	47.7886	-4.21832	0.214892	-19.63	8.57587e-86	3.12255e-84	DOWN
RDH5	84.7723	-4.20386	0.13714	-30.6537	2.36088e-206	1.57752e-203	DOWN
CD36	13216.7	-4.20174	0.179129	-23.4565	1.13357e-121	9.56492e-120	DOWN
FRMD1	59.1462	-4.19464	0.177347	-23.6522	1.1212e-123	1.00433e-121	DOWN
CPA1	19.7554	-4.16433	0.217567	-19.1405	1.16226e-81	3.73177e-80	DOWN
GYG2	2269.34	-4.13915	0.128108	-32.3097	5.10361e-229	7.0098e-226	DOWN
HBA1	9.01742	-4.11329	0.245767	-16.7365	7.09915e-63	1.30395e-61	DOWN
URAD	2.95683	-4.11264	0.292881	-14.042	8.623e-45	9.24485e-44	DOWN
ABCD2	218.612	-4.10591	0.152194	-26.9781	2.66887e-160	4.92406e-158	DOWN
LOC124900842	1.28585	-4.08671	0.418878	-9.75633	1.73307e-22	7.94194e-22	DOWN
LOC124901122	3.78728	-4.08451	0.312783	-13.0586	5.67496e-39	4.95416e-38	DOWN
ANGPTL5	18.3515	-4.08172	0.198346	-20.5788	4.25064e-94	1.88669e-92	DOWN
ANGPTL7	80.4496	-4.07087	0.262146	-15.529	2.20776e-54	3.23931e-53	DOWN
NGF-AS1	10.3334	-4.06298	0.288736	-14.0716	5.67687e-45	6.12344e-44	DOWN
G0S2	1950.87	-4.06273	0.176258	-23.0499	1.47406e-117	1.11107e-115	DOWN
TNXB	2485.85	-4.05416	0.152169	-26.6424	2.19188e-156	3.71164e-154	DOWN
OXTR	2008	-4.04024	0.17204	-23.4843	5.89885e-122	5.02887e-120	DOWN
ITIH5	3020.25	-4.01559	0.13603	-29.52	1.59326e-191	6.91057e-189	DOWN
TRHDE	62.0648	-4.00867	0.21063	-19.0319	9.29038e-81	2.89277e-79	DOWN
BTNL9	1014.46	-4.00166	0.143195	-27.9455	7.48416e-172	1.90753e-169	DOWN
AOC3	4849.49	-3.98915	0.126227	-31.603	3.35579e-219	3.31861e-216	DOWN
LOC124903729	1.87282	-3.98568	0.252479	-15.7862	3.87356e-56	5.9593e-55	DOWN
FAM180B	33.0969	-3.98367	0.194447	-20.4872	2.80106e-93	1.21706e-91	DOWN
CYP1A1	39.2713	-3.98315	0.2854	-13.9564	2.87596e-44	3.04638e-43	DOWN
CLEC3B	446.24	-3.98244	0.12441	-32.0107	7.73088e-225	8.68775e-222	DOWN
BMP3	60.881	-3.9553	0.265249	-14.9116	2.76844e-50	3.59475e-49	DOWN
CAVIN2	1172.8	-3.95053	0.150802	-26.1968	2.89162e-151	4.3327e-149	DOWN
LINC01028	6.22373	-3.93499	0.343649	-11.4506	2.33499e-30	1.48783e-29	DOWN
RPS5P5	5.05843	-3.91208	0.155542	-25.1513	1.36904e-139	1.63511e-137	DOWN
ANGPTL8	31.2926	-3.89091	0.196896	-19.7613	6.41891e-87	2.40811e-85	DOWN
PPP1R1A	1563.88	-3.88995	0.196209	-19.8255	1.79294e-87	6.81951e-86	DOWN
LINC01497	5.11549	-3.88758	0.288393	-13.4801	2.04733e-41	1.95127e-40	DOWN
LINC02884	151.224	-3.88512	0.160639	-24.1854	3.16659e-129	3.14409e-127	DOWN
CRHBP	63.2783	-3.8823	0.12755	-30.4376	1.74951e-203	1.05496e-200	DOWN
ABCA8	1053.26	-3.87083	0.168698	-22.9453	1.64042e-116	1.20344e-114	DOWN
KLHL31	286.127	-3.84944	0.127601	-30.1678	6.27118e-200	3.44539e-197	DOWN
LINC01485	39.7271	-3.83642	0.187726	-20.4363	7.95976e-93	3.42838e-91	DOWN
LOC105372188	1.68061	-3.83494	0.344549	-11.1303	8.93163e-29	5.35573e-28	DOWN
CES1	1500.47	-3.82587	0.178102	-21.4813	2.32795e-102	1.27051e-100	DOWN
PENK	90.355	-3.82371	0.238317	-16.0447	6.22922e-58	1.00525e-56	DOWN
AADAC	50.3467	-3.81618	0.302184	-12.6287	1.46743e-36	1.19026e-35	DOWN
LINC02511	16.5178	-3.81411	0.22181	-17.1954	2.87317e-66	5.83675e-65	DOWN
LINC00968	55.6252	-3.79915	0.181947	-20.8805	8.05468e-97	3.77867e-95	DOWN
LINC02660	13.642	-3.79159	0.202685	-18.7068	4.3584e-78	1.28891e-76	DOWN
PDE3B	914.393	-3.78933	0.146425	-25.8789	1.15068e-147	1.58045e-145	DOWN
ACSM5	181.58	-3.77492	0.126715	-29.7906	5.17489e-195	2.5086e-192	DOWN
GSTM5	530.242	-3.77278	0.180589	-20.8915	6.3935e-97	3.01654e-95	DOWN
KLHL33	34.0849	-3.76807	0.132183	-28.5064	9.76279e-179	3.01707e-176	DOWN
LRRC38	5.82081	-3.75361	0.228528	-16.4252	1.26253e-60	2.1782e-59	DOWN
LINC01886	1.18465	-3.73799	0.312634	-11.9564	6.00867e-33	4.25043e-32	DOWN
LINC02082	4.3436	-3.72168	0.202256	-18.4009	1.2926e-75	3.53505e-74	DOWN
MAP1LC3C	62.8193	-3.71131	0.155557	-23.8582	8.31591e-126	7.87717e-124	DOWN
CA3	246.529	-3.7046	0.19793	-18.7167	3.61575e-78	1.07185e-76	DOWN
HIF3A	147.063	-3.68866	0.196517	-18.7701	1.32589e-78	3.96373e-77	DOWN
PRRT4	102	-3.68797	0.175708	-20.9892	8.23144e-98	3.95926e-96	DOWN
ACACB	3735.89	-3.67572	0.120924	-30.397	6.01738e-203	3.54209e-200	DOWN
CSF3	27.7941	-3.67489	0.301151	-12.2028	3.00258e-34	2.22654e-33	DOWN
SORBS1	6661.03	-3.67359	0.112064	-32.7813	1.08858e-235	1.92236e-232	DOWN
GPX3	8856.23	-3.66678	0.141499	-25.9138	4.66053e-148	6.50973e-146	DOWN
ITGA7	1759.01	-3.66575	0.128489	-28.5296	5.03048e-179	1.57428e-176	DOWN
SERTM1	8.69901	-3.6559	0.271267	-13.4772	2.13146e-41	2.02756e-40	DOWN
PGM5P3-AS1	7.40686	-3.65268	0.18892	-19.3346	2.75025e-83	9.26354e-82	DOWN
ADH4	16.2451	-3.65055	0.233325	-15.6458	3.54967e-55	5.32515e-54	DOWN
LINC01942	1.11099	-3.64114	0.217605	-16.7328	7.56157e-63	1.38683e-61	DOWN
SEL1L2	8.72155	-3.63473	0.216109	-16.819	1.77166e-63	3.3334e-62	DOWN
PI16	1113.91	-3.63349	0.228941	-15.8709	1.00847e-56	1.57301e-55	DOWN
CDO1	524.879	-3.62993	0.153443	-23.6566	1.0095e-123	9.10874e-122	DOWN
PDK4	5916.38	-3.61661	0.1529	-23.6535	1.08741e-123	9.776e-122	DOWN
XAGE3	1.67357	-3.61208	0.341741	-10.5696	4.12036e-26	2.21019e-25	DOWN
NPR1	1187.34	-3.60878	0.112232	-32.1547	7.58787e-227	9.37975e-224	DOWN
PRG4	663.191	-3.60778	0.203638	-17.7166	3.12279e-70	7.25608e-69	DOWN
NWD2	33.5981	-3.60248	0.254218	-14.1708	1.3882e-45	1.52875e-44	DOWN
LINC01537	30.8208	-3.59205	0.141479	-25.3893	3.31053e-142	4.13364e-140	DOWN
SCN4A	252.083	-3.59124	0.152449	-23.557	1.06374e-122	9.29285e-121	DOWN
MASP1	83.319	-3.57901	0.190775	-18.7604	1.59309e-78	4.75676e-77	DOWN
ADGRD2	73.0262	-3.57652	0.312412	-11.4481	2.40364e-30	1.53089e-29	DOWN
LINC00445	5.12736	-3.57285	0.230355	-15.5102	2.96076e-54	4.32617e-53	DOWN
ASPA	153.577	-3.5721	0.132519	-26.9554	4.9258e-160	9.02078e-158	DOWN
MIR145	18.1768	-3.56912	0.18392	-19.4058	6.89731e-84	2.36836e-82	DOWN
C1QTNF9	13.3559	-3.56727	0.15491	-23.028	2.44459e-117	1.83144e-115	DOWN
PFKFB1	177.717	-3.56442	0.143865	-24.7761	1.62166e-135	1.81413e-133	DOWN
FABP9	1.11917	-3.55961	0.401619	-8.86315	7.77858e-19	3.0171e-18	DOWN
ABCA9	528.563	-3.55861	0.143186	-24.8531	2.39597e-136	2.74239e-134	DOWN
PGM5P4-AS1	4.10102	-3.54842	0.183407	-19.3473	2.14929e-83	7.25914e-82	DOWN
MLXIPL	339.231	-3.53363	0.165455	-21.357	3.358e-101	1.75147e-99	DOWN
LOC100418888	2.73199	-3.53099	0.191057	-18.4814	2.91757e-76	8.13202e-75	DOWN
LINC02587	52.4277	-3.51852	0.201499	-17.4617	2.80363e-68	6.11236e-67	DOWN
GPIHBP1	408.763	-3.51786	0.153074	-22.9814	7.15395e-117	5.31133e-115	DOWN
ABCB5	57.5048	-3.51492	0.200196	-17.5574	5.22307e-69	1.17391e-67	DOWN
INSYN2B	246.713	-3.50815	0.190492	-18.4162	9.73718e-76	2.67183e-74	DOWN
NNAT	207.639	-3.50278	0.166793	-21.0008	6.44627e-98	3.11272e-96	DOWN
PAMR1	731.014	-3.49296	0.128262	-27.2329	2.64718e-163	5.45385e-161	DOWN
NPY2R	134.97	-3.48439	0.4144	-8.40827	4.16118e-17	1.49617e-16	DOWN
LINC00548	57.3588	-3.47909	0.132341	-26.2888	2.57323e-152	3.97613e-150	DOWN
LINC00598	57.3588	-3.47909	0.132341	-26.2888	2.57323e-152	3.97613e-150	DOWN
NMUR1	70.8987	-3.47798	0.142343	-24.4338	7.48295e-132	7.83902e-130	DOWN
LINC02240	9.41922	-3.47386	0.187047	-18.5721	5.3998e-77	1.54156e-75	DOWN
PGM5-AS1	10.3073	-3.4685	0.230395	-15.0546	3.22268e-51	4.32308e-50	DOWN
TNMD	157.685	-3.46787	0.25311	-13.7011	1.00064e-42	1.0036e-41	DOWN
MYMX	47.2989	-3.46635	0.15415	-22.4869	5.57933e-112	3.73815e-110	DOWN
MRGPRX2	3.17835	-3.45782	0.263201	-13.1375	2.00643e-39	1.78371e-38	DOWN
CLDN19	85.0646	-3.45743	0.236657	-14.6095	2.4435e-48	2.97883e-47	DOWN
SLCO1B3-SLCO1B7	1.47197	-3.45694	0.628673	-5.49879	3.82416e-08	8.38832e-08	DOWN
LRRC3B	24.991	-3.45602	0.213953	-16.1532	1.07876e-58	1.7721e-57	DOWN
AKR1C1	1122.12	-3.45523	0.192449	-17.954	4.4693e-72	1.1105e-70	DOWN
ANGPT4	46.4568	-3.45521	0.139801	-24.7153	7.33173e-135	8.05611e-133	DOWN
TRBV26OR9-2	1.75875	-3.43927	0.219705	-15.654	3.11822e-55	4.69214e-54	DOWN
HCAR2	189.862	-3.43254	0.138769	-24.7355	4.4362e-135	4.91821e-133	DOWN
DPT	1263.76	-3.42795	0.150309	-22.806	3.99775e-115	2.88995e-113	DOWN
CASQ2	200.459	-3.41684	0.15778	-21.6557	5.36781e-104	3.03474e-102	DOWN
FOSB	7006.87	-3.41346	0.192926	-17.6931	4.73724e-70	1.09457e-68	DOWN
FXYD1	2.96363	-3.40405	0.197753	-17.2136	2.0999e-66	4.28349e-65	DOWN
AKAIN1	1.57059	-3.40244	0.290061	-11.7301	8.93662e-32	6.02838e-31	DOWN
SULT1C3	31.4238	-3.40005	0.765834	-4.43967	9.00977e-06	1.66404e-05	DOWN
CXCL2	294.872	-3.38911	0.182511	-18.5694	5.68722e-77	1.61801e-75	DOWN
CAV1	8629.71	-3.38897	0.103625	-32.704	1.36898e-234	1.99091e-231	DOWN
KLF15	234.662	-3.38045	0.145059	-23.304	4.04261e-120	3.22405e-118	DOWN
LINC02346	1.69296	-3.37198	0.294416	-11.4531	2.26866e-30	1.44631e-29	DOWN
PPARG	1045.65	-3.37176	0.121843	-27.673	1.47428e-168	3.40642e-166	DOWN
PYGM	110.836	-3.36423	0.1135	-29.6409	4.44259e-193	2.1122e-190	DOWN
SLC16A7	770.27	-3.35866	0.121872	-27.5589	3.46242e-167	7.64299e-165	DOWN
GLP2R	37.0265	-3.35277	0.214929	-15.5994	7.3448e-55	1.08929e-53	DOWN
PLXNA4	1097.8	-3.34567	0.137746	-24.2887	2.58295e-130	2.62791e-128	DOWN
CCL14	33.6391	-3.33806	0.189915	-17.5766	3.72186e-69	8.40325e-68	DOWN
ADH1C	163.877	-3.33711	0.213747	-15.6124	5.98981e-55	8.91012e-54	DOWN
LRRN4CL	240.904	-3.33111	0.140344	-23.7354	1.55479e-124	1.42897e-122	DOWN
KCNA4	5.61335	-3.33039	0.305294	-10.9088	1.04655e-27	5.98379e-27	DOWN
ACADL	138.355	-3.32738	0.229598	-14.4922	1.35702e-47	1.61141e-46	DOWN
ALAS2	9.4025	-3.32478	0.180306	-18.4397	6.31098e-76	1.74526e-74	DOWN
MAOA	2817.02	-3.3197	0.170465	-19.4744	1.81206e-84	6.35455e-83	DOWN
LINC01586	2.32254	-3.31949	0.21555	-15.4001	1.63417e-53	2.3367e-52	DOWN
ABCA10	231.775	-3.31772	0.147888	-22.434	1.83266e-111	1.21798e-109	DOWN
ATOH8	300.124	-3.31489	0.147077	-22.5385	1.74185e-112	1.17983e-110	DOWN
DGAT2	3034.52	-3.30914	0.152486	-21.7013	1.99316e-104	1.13021e-102	DOWN
SAA1	5567.19	-3.30666	0.215266	-15.3608	2.99884e-53	4.2683e-52	DOWN
MMRN1	656.675	-3.30255	0.172925	-19.0981	2.61744e-81	8.27505e-80	DOWN
KY	79.3062	-3.29672	0.188004	-17.5354	7.69449e-69	1.71225e-67	DOWN
LOC101926956	22.4428	-3.28853	0.139714	-23.5376	1.68136e-122	1.44837e-120	DOWN
GRIA4	151.407	-3.28444	0.230275	-14.2631	3.71403e-46	4.16049e-45	DOWN
CDH20	26.1512	-3.27636	0.161793	-20.2503	3.52909e-91	1.45659e-89	DOWN
LOC105374171	1.62192	-3.27073	0.304428	-10.7438	6.33536e-27	3.50872e-26	DOWN
SVEP1	2689.67	-3.26593	0.126567	-25.804	7.98934e-147	1.06768e-144	DOWN
MME	2954.89	-3.26126	0.152322	-21.4103	1.07136e-101	5.6962e-100	DOWN
TMEM100	273.662	-3.23639	0.182474	-17.7362	2.20366e-70	5.15432e-69	DOWN
OTC	2.63611	-3.22748	0.282268	-11.4341	2.82456e-30	1.79423e-29	DOWN
LOC124904611	3.67694	-3.22279	0.20589	-15.6529	3.1718e-55	4.76985e-54	DOWN
CLCA4	40.7465	-3.2221	0.247175	-13.0357	7.66643e-39	6.66211e-38	DOWN
TSLP	49.3015	-3.22024	0.167662	-19.2067	3.25276e-82	1.06514e-80	DOWN
ZBTB16	1481.42	-3.21927	0.193074	-16.6737	2.03471e-62	3.70156e-61	DOWN
LUARIS	10.9774	-3.21432	0.165738	-19.3939	8.68084e-84	2.97665e-82	DOWN
NAT8L	1052.93	-3.21378	0.159123	-20.1968	1.04413e-90	4.23875e-89	DOWN
MYH11	6398.63	-3.20522	0.157419	-20.361	3.70789e-92	1.56701e-90	DOWN
LINC02202	47.2744	-3.19968	0.115181	-27.7795	7.66285e-170	1.85734e-167	DOWN
IGFBP6	1075.62	-3.19788	0.124267	-25.734	4.87341e-146	6.4777e-144	DOWN
GALNT15	1168.87	-3.19362	0.136393	-23.4149	3.01676e-121	2.49442e-119	DOWN
FMO2	1942.66	-3.18875	0.166424	-19.1604	7.91882e-82	2.55918e-80	DOWN
MYZAP	206.786	-3.18207	0.12808	-24.8444	2.9736e-136	3.37231e-134	DOWN
COL6A6	296.567	-3.1802	0.163548	-19.4451	3.20568e-84	1.11469e-82	DOWN
OVCH2	31.6531	-3.17987	0.220195	-14.4411	2.85232e-47	3.32789e-46	DOWN
TMEM252	9.22522	-3.17531	0.175712	-18.0711	5.38333e-73	1.37208e-71	DOWN
HPSE2	110.299	-3.16779	0.208069	-15.2247	2.42579e-52	3.3617e-51	DOWN
AADACL3	2.44135	-3.16196	0.453222	-6.97661	3.02386e-12	8.5273e-12	DOWN
RHOXF1-AS1	116.449	-3.1615	0.187849	-16.83	1.47042e-63	2.77083e-62	DOWN
C6	214.431	-3.15589	0.230369	-13.6993	1.02546e-42	1.02808e-41	DOWN
SGK2	130.158	-3.1505	0.144768	-21.7623	5.28154e-105	3.04372e-103	DOWN
BHMT2	453.822	-3.14586	0.132787	-23.691	4.46635e-124	4.05961e-122	DOWN
LRRC3B-AS1	1.47059	-3.14127	0.346103	-9.07612	1.12516e-19	4.52904e-19	DOWN
GABRA4	4.15771	-3.14106	0.33273	-9.44024	3.71919e-21	1.59996e-20	DOWN
GHR	1891.83	-3.13549	0.130742	-23.9822	4.26407e-127	4.16683e-125	DOWN
CNN1	2234.28	-3.13251	0.143666	-21.8042	2.11777e-105	1.23777e-103	DOWN
LINC01484	71.6534	-3.12842	0.167572	-18.6691	8.83198e-78	2.58712e-76	DOWN
PAK5	47.4268	-3.12815	0.22568	-13.861	1.09165e-43	1.13256e-42	DOWN
PDE2A	796.236	-3.12738	0.107752	-29.0237	3.30284e-185	1.23721e-182	DOWN
PKHD1L1	110.307	-3.12591	0.16916	-18.479	3.0457e-76	8.47959e-75	DOWN
ARHGEF7-AS2	2.05879	-3.11827	0.162309	-19.2119	2.94258e-82	9.66127e-81	DOWN
TNS1	15196.5	-3.1166	0.0876706	-35.5489	8.62979e-277	2.66693e-273	DOWN
NXNL1	1.54266	-3.10576	0.21436	-14.4885	1.43265e-47	1.69796e-46	DOWN
ADGRG4	3.62575	-3.10571	0.264475	-11.7429	7.67833e-32	5.18948e-31	DOWN
LOC107984270	91.6707	-3.10192	0.127163	-24.3933	2.01552e-131	2.09368e-129	DOWN
ADAMTS9-AS2	75.8156	-3.10037	0.151739	-20.4322	8.65128e-93	3.71329e-91	DOWN
B3GALT1	37.9899	-3.09334	0.17908	-17.2735	7.4444e-67	1.54532e-65	DOWN
ARHGAP20	259.442	-3.08564	0.111307	-27.7219	3.8047e-169	8.95843e-167	DOWN
LMO7DN	3.06794	-3.08416	0.178026	-17.3242	3.08845e-67	6.4818e-66	DOWN
PLAC9	504.174	-3.07935	0.141455	-21.7691	4.55193e-105	2.62938e-103	DOWN
LINC01985	2.39399	-3.07515	0.207212	-14.8406	8.001e-50	1.01858e-48	DOWN
SYNM	5315.15	-3.06923	0.168333	-18.2331	2.81941e-74	7.43115e-73	DOWN
CHL1-AS2	5.67797	-3.06581	0.206975	-14.8125	1.21674e-49	1.54343e-48	DOWN
ADRB3	5.69442	-3.06573	0.227248	-13.4907	1.77457e-41	1.69852e-40	DOWN
CFD	3270.64	-3.06285	0.178197	-17.188	3.26334e-66	6.61849e-65	DOWN
MRGPRF-AS1	3.63567	-3.06205	0.16972	-18.0418	9.15329e-73	2.32099e-71	DOWN
PGA5	1.5974	-3.05865	0.259773	-11.7743	5.29515e-32	3.59747e-31	DOWN
AKR1C2	1705.42	-3.05801	0.228669	-13.3731	8.68539e-41	8.09381e-40	DOWN
CSN1S1	46.2705	-3.05722	0.425556	-7.18405	6.76743e-13	1.97955e-12	DOWN
IGFBP1	18.7557	-3.0526	0.277259	-11.0099	3.42279e-28	2.00193e-27	DOWN
GDF10	180.393	-3.05065	0.211731	-14.4082	4.5977e-47	5.33156e-46	DOWN
PNMA8C	28.2737	-3.0489	0.198715	-15.3431	3.93992e-53	5.58204e-52	DOWN
SCTR	12.2703	-3.04344	0.156089	-19.4982	1.13736e-84	4.00555e-83	DOWN
DMD	1608.13	-3.04114	0.134144	-22.6708	8.7057e-114	6.06285e-112	DOWN
EBF1	1176.59	-3.03829	0.106793	-28.4504	4.82177e-178	1.45376e-175	DOWN
ADAMTS5	1441.91	-3.03338	0.115782	-26.199	2.72742e-151	4.11159e-149	DOWN
LGR4-AS1	8.96496	-3.03209	0.137251	-22.0916	3.80421e-108	2.35129e-106	DOWN
ANGPTL1	343.278	-3.03099	0.149935	-20.2154	7.17187e-91	2.93075e-89	DOWN
RXRG	37.0085	-3.0242	0.172325	-17.5495	6.00445e-69	1.34342e-67	DOWN
LINC00645	5.5325	-3.01873	0.439455	-6.86926	6.45352e-12	1.78528e-11	DOWN
SLC7A3	54.7322	-3.01604	0.236761	-12.7388	3.60032e-37	2.98293e-36	DOWN
GMNC	2.17092	-3.0152	0.346958	-8.69041	3.6113e-18	1.36059e-17	DOWN
TMEM37	987.526	-3.01488	0.114257	-26.3869	1.93664e-153	3.10907e-151	DOWN
MAMDC2	476.506	-3.01421	0.139856	-21.5523	5.0424e-103	2.79514e-101	DOWN
RNF186	10.8849	-3.01402	0.287255	-10.4925	9.35302e-26	4.95786e-25	DOWN
LOC101927383	1.77403	-3.00839	0.277838	-10.8279	2.54047e-27	1.43199e-26	DOWN
LOC102723475	8.74541	-3.00506	0.215838	-13.9228	4.60575e-44	4.83927e-43	DOWN
SYNE3	1352.9	-3.00076	0.105407	-28.4682	2.90354e-178	8.86224e-176	DOWN
LINC01625	16.0274	-3.00034	0.180177	-16.6521	2.91937e-62	5.28373e-61	DOWN
MTHFD2P1	1.1107	-3.00013	0.243524	-12.3197	7.09899e-35	5.40025e-34	DOWN
TNNT3	123.213	-2.9989	0.189442	-15.8302	1.9276e-56	2.98784e-55	DOWN
LINC00906	3.67812	-2.99459	0.224678	-13.3284	1.58295e-40	1.45864e-39	DOWN
SACS-AS1	4.12778	-2.99199	0.221369	-13.5159	1.26074e-41	1.21471e-40	DOWN
CCDC69	2141.67	-2.97881	0.11223	-26.5421	3.16527e-155	5.28751e-153	DOWN
HMGB3P10	7.60505	-2.97544	0.124206	-23.9558	8.04864e-127	7.77291e-125	DOWN
GPBAR1	64.2689	-2.97467	0.111576	-26.6605	1.35293e-156	2.30679e-154	DOWN
SLC17A7	78.7202	-2.97237	0.123837	-24.0024	2.62726e-127	2.57753e-125	DOWN
DACT2	56.5625	-2.97013	0.21359	-13.9058	5.84176e-44	6.11714e-43	DOWN
OPRPN	295.332	-2.96434	0.411885	-7.19702	6.15447e-13	1.80495e-12	DOWN
SLC7A14-AS1	10.0077	-2.96035	0.203364	-14.5569	5.28124e-48	6.36607e-47	DOWN
PDE9A-AS1	13.067	-2.95947	0.160486	-18.4408	6.1873e-76	1.71297e-74	DOWN
LEPR	1118.78	-2.95719	0.116103	-25.4704	4.20096e-143	5.32618e-141	DOWN
PLCZ1	8.16964	-2.95448	0.248496	-11.8895	1.34283e-32	9.35175e-32	DOWN
CHL1	801.025	-2.95228	0.163189	-18.0912	3.73581e-73	9.55124e-72	DOWN
LNCDAT	2.44413	-2.95013	0.533145	-5.53345	3.13997e-08	6.92256e-08	DOWN
KIT	3594.85	-2.94157	0.162096	-18.147	1.35492e-73	3.49662e-72	DOWN
LINC01474	2.73773	-2.9399	0.193528	-15.1911	4.04951e-52	5.5775e-51	DOWN
PRRG3	102.739	-2.93987	0.158701	-18.5245	1.30935e-76	3.69112e-75	DOWN
CCDC201	4.24842	-2.93667	0.323047	-9.09052	9.85621e-20	3.97512e-19	DOWN
SAMD5	512.989	-2.93058	0.155618	-18.8319	4.13407e-79	1.24339e-77	DOWN
CNTFR-AS1	6.75303	-2.92209	0.270021	-10.8217	2.7164e-27	1.52909e-26	DOWN
LMO7DN-IT1	1.42801	-2.92122	0.199259	-14.6604	1.15596e-48	1.42538e-47	DOWN
GOLGA8M	7.52895	-2.91621	0.134232	-21.7252	1.18521e-104	6.78286e-103	DOWN
ECRG4	399.719	-2.91197	0.220276	-13.2197	6.7572e-40	6.09479e-39	DOWN
KCNA2	70.8037	-2.90962	0.176738	-16.4629	6.78202e-61	1.17913e-59	DOWN
KCNB1	335.555	-2.90667	0.176041	-16.5113	3.0433e-61	5.34371e-60	DOWN
FREM1	345.125	-2.90498	0.152095	-19.0998	2.53658e-81	8.02968e-80	DOWN
CPED1	1114.41	-2.90484	0.127422	-22.7971	4.90469e-115	3.53524e-113	DOWN
DES	323.56	-2.89853	0.233228	-12.4279	1.84451e-35	1.43267e-34	DOWN
SLC66A1L	107.126	-2.89687	0.151245	-19.1535	9.04438e-82	2.91151e-80	DOWN
SCTR-AS1	5.83788	-2.89655	0.212068	-13.6586	1.79363e-42	1.77803e-41	DOWN
PALMD	2435.01	-2.8959	0.104936	-27.5969	1.21336e-167	2.72709e-165	DOWN
HAS3	619.41	-2.89115	0.157367	-18.372	2.19948e-75	5.98214e-74	DOWN
CCDC178	36.4751	-2.88678	0.158564	-18.2058	4.63954e-74	1.21123e-72	DOWN
TEX26	2.4502	-2.88523	0.274811	-10.499	8.73145e-26	4.63136e-25	DOWN
FGF13-AS1	12.1283	-2.88502	0.176349	-16.3598	3.70457e-60	6.31642e-59	DOWN
CAV2	2766.68	-2.88207	0.102859	-28.0195	9.39039e-173	2.41832e-170	DOWN
LOC283299	9.77191	-2.88003	0.239154	-12.0426	2.12214e-33	1.52783e-32	DOWN
LOC102724637	3.98902	-2.87222	0.22435	-12.8024	1.58917e-37	1.33228e-36	DOWN
SAA2	491.108	-2.86637	0.228179	-12.5619	3.41983e-36	2.73975e-35	DOWN
NAALAD2	111.617	-2.86089	0.101059	-28.3092	2.66326e-176	7.74634e-174	DOWN
TMOD1	198.6	-2.86077	0.153065	-18.6899	5.98604e-78	1.76182e-76	DOWN
SEMA3G	2269.99	-2.86052	0.11859	-24.121	1.50483e-128	1.48223e-126	DOWN
LINC01612	8.54786	-2.85556	0.307862	-9.27545	1.76876e-20	7.38167e-20	DOWN
FBXO40	3.36667	-2.85411	0.236626	-12.0617	1.68269e-33	1.21392e-32	DOWN
HPD	47.5505	-2.84718	0.159745	-17.8232	4.66517e-71	1.11869e-69	DOWN
AGAP11	6.14817	-2.84604	0.166873	-17.0551	3.20179e-65	6.33771e-64	DOWN
MMD	1773.85	-2.84329	0.0972533	-29.2359	6.7862e-188	2.6631e-185	DOWN
CRYAB	7376.43	-2.83302	0.189556	-14.9455	1.66542e-50	2.17853e-49	DOWN
HLF	772.278	-2.83121	0.151793	-18.6517	1.22287e-77	3.56943e-76	DOWN
CCDC3	1628.49	-2.8306	0.114868	-24.6423	4.45178e-134	4.82725e-132	DOWN
SCN2B	93.2951	-2.82709	0.179858	-15.7185	1.13006e-55	1.71613e-54	DOWN
SLC22A3	176.171	-2.82657	0.162068	-17.4407	4.05238e-68	8.79605e-67	DOWN
CMA1	51.5011	-2.82638	0.18943	-14.9205	2.42554e-50	3.15282e-49	DOWN
NIPSNAP3B	274.197	-2.82494	0.0953462	-29.6282	6.47491e-193	3.02036e-190	DOWN
LRRC2	64.5924	-2.82232	0.131518	-21.4596	3.71218e-102	2.01263e-100	DOWN
STAB2	64.2639	-2.8212	0.154545	-18.2549	1.89121e-74	5.00068e-73	DOWN
THRSP	1300.68	-2.8178	0.219788	-12.8205	1.2585e-37	1.0601e-36	DOWN
ACSM2B	3.07886	-2.81733	0.215658	-13.0639	5.29501e-39	4.62411e-38	DOWN
ACSL1	10321	-2.81719	0.115099	-24.4763	2.64353e-132	2.78111e-130	DOWN
LOC100289473	12.2436	-2.81578	0.178815	-15.7469	7.21031e-56	1.09902e-54	DOWN
RERGL	145.413	-2.81552	0.21438	-13.1333	2.12173e-39	1.8835e-38	DOWN
ADRB2	248.761	-2.81527	0.122513	-22.9793	7.50862e-117	5.55795e-115	DOWN
COL17A1	3655.34	-2.81074	0.208466	-13.4829	1.97072e-41	1.88044e-40	DOWN
DMRT2	72.6778	-2.80779	0.155343	-18.0748	5.03419e-73	1.28442e-71	DOWN
VIT	347.142	-2.80707	0.17342	-16.1866	6.27343e-59	1.03814e-57	DOWN
MYLKP1	2.3806	-2.80612	0.231713	-12.1103	9.31115e-34	6.78654e-33	DOWN
OR10A6	2.97775	-2.8048	0.275747	-10.1716	2.65392e-24	1.32177e-23	DOWN
LILRB5	306.085	-2.80316	0.138548	-20.2324	5.07284e-91	2.08679e-89	DOWN
KLHL30	62.3466	-2.80011	0.169238	-16.5454	1.7278e-61	3.05991e-60	DOWN
DMGDH	123.974	-2.7936	0.107026	-26.1021	3.45279e-150	5.08115e-148	DOWN
SGCZ	7.00784	-2.79192	0.296812	-9.40634	5.13694e-21	2.19459e-20	DOWN
XPNPEP2	108.391	-2.78839	0.165186	-16.8803	6.28151e-64	1.19736e-62	DOWN
IL6	208.578	-2.78623	0.194518	-14.3237	1.55504e-46	1.76355e-45	DOWN
PKD1L2	140.491	-2.78242	0.144719	-19.2264	2.22546e-82	7.33601e-81	DOWN
S100B	980.413	-2.78222	0.213368	-13.0395	7.28935e-39	6.34559e-38	DOWN
LOC105378644	5.57014	-2.78068	0.186844	-14.8824	4.28925e-50	5.50587e-49	DOWN
GRIN2B	45.2114	-2.77123	0.211993	-13.0723	4.74199e-39	4.15436e-38	DOWN
ERICH4	2.99921	-2.77075	0.148334	-18.6792	7.31398e-78	2.145e-76	DOWN
LINC02227	3.06801	-2.76982	0.187321	-14.7865	1.79108e-49	2.25923e-48	DOWN
PTENP1-AS	4.92352	-2.76786	0.200296	-13.8189	1.9608e-43	2.01651e-42	DOWN
TCEAL5	36.35	-2.76099	0.20343	-13.5721	5.85844e-42	5.69781e-41	DOWN
AVPR2	92.3812	-2.75645	0.144213	-19.1137	1.94191e-81	6.20282e-80	DOWN
MESTIT1	16.4167	-2.75415	0.144937	-19.0025	1.62734e-80	5.04168e-79	DOWN
CAPZA3	5.71291	-2.7526	0.272484	-10.1019	5.41873e-24	2.66178e-23	DOWN
SYN2	251.598	-2.74624	0.162996	-16.8485	1.076e-63	2.03535e-62	DOWN
SCN3A	85.6989	-2.74499	0.173226	-15.8462	1.49264e-56	2.31946e-55	DOWN
ANGPT1	435.229	-2.74497	0.143822	-19.0858	3.31249e-81	1.04457e-79	DOWN
SGCG	137.878	-2.73516	0.245969	-11.1199	1.00352e-28	6.00727e-28	DOWN
HHATL	7.33788	-2.73353	0.247466	-11.0461	2.28993e-28	1.34699e-27	DOWN
CNTNAP3B	58.661	-2.73264	0.166808	-16.382	2.57276e-60	4.40487e-59	DOWN
DNASE1L3	114.134	-2.7324	0.159444	-17.137	7.85416e-66	1.5774e-64	DOWN
CHD9NB	204.276	-2.72889	0.171559	-15.9064	5.72348e-57	9.01284e-56	DOWN
IGSF10	552.978	-2.72754	0.179509	-15.1945	3.84863e-52	5.30377e-51	DOWN
NKAPL	30.4391	-2.72638	0.10526	-25.9014	6.41413e-148	8.9088e-146	DOWN
PDE1C	386.232	-2.7239	0.154274	-17.6562	9.11492e-70	2.08656e-68	DOWN
GALR1	6.0173	-2.72311	0.221974	-12.2677	1.34995e-34	1.01629e-33	DOWN
LOC107985253	2.40901	-2.72273	0.169456	-16.0674	4.3151e-58	6.98182e-57	DOWN
OR10A3	2.18807	-2.72206	0.256594	-10.6084	2.72298e-26	1.47277e-25	DOWN
BMS1P10	29.2085	-2.72097	0.153803	-17.6913	4.89599e-70	1.13019e-68	DOWN
HS3ST4	58.8569	-2.71961	0.318475	-8.53948	1.34827e-17	4.9603e-17	DOWN
ALDH1A2	257.77	-2.71931	0.152111	-17.8771	1.77956e-71	4.34314e-70	DOWN
SPHKAP	66.8194	-2.71812	0.331149	-8.20814	2.24639e-16	7.83321e-16	DOWN
SPRR2F	3.04157	-2.71757	0.422275	-6.43556	1.23017e-10	3.15459e-10	DOWN
LOC101929130	5.4564	-2.71646	0.193154	-14.0637	6.34654e-45	6.83386e-44	DOWN
LINC02607	254.758	-2.71242	0.238537	-11.371	5.82857e-30	3.66946e-29	DOWN
MTARC1	1037.65	-2.70853	0.111342	-24.3263	1.03355e-130	1.06027e-128	DOWN
ENPP2	2885.89	-2.70513	0.12735	-21.2417	3.93134e-100	2.00401e-98	DOWN
FGFBP2	137.072	-2.7016	0.244098	-11.0677	1.80042e-28	1.06411e-27	DOWN
EBF3	331.034	-2.70144	0.11531	-23.4276	2.23523e-121	1.86066e-119	DOWN
BMX	111.525	-2.69985	0.133548	-20.2164	7.01803e-91	2.87263e-89	DOWN
IL33	1089.45	-2.69816	0.163403	-16.5123	2.99127e-61	5.25609e-60	DOWN
GPR146	65.5242	-2.69799	0.0972015	-27.7567	1.44736e-169	3.44069e-167	DOWN
GPLD1	185.031	-2.69657	0.122649	-21.986	3.91724e-107	2.36787e-105	DOWN
FGF2	810.553	-2.69618	0.160078	-16.8428	1.18401e-63	2.23794e-62	DOWN
AKAP12	3082.66	-2.69344	0.117689	-22.8861	6.396e-116	4.66455e-114	DOWN
ADAM33	434.399	-2.68826	0.14659	-18.3386	4.06809e-75	1.09919e-73	DOWN
LDLRAD2	49.282	-2.68485	0.110446	-24.3093	1.56493e-130	1.59875e-128	DOWN
MRAP	5.76353	-2.68288	0.195591	-13.7168	8.05905e-43	8.10593e-42	DOWN
KCNJ16	110.859	-2.67908	0.278418	-9.62252	6.42378e-22	2.86515e-21	DOWN
ANKRD53	67.0478	-2.67511	0.105903	-25.2601	8.78016e-141	1.06932e-138	DOWN
EGR1	21988.3	-2.67479	0.142386	-18.7855	9.9248e-79	2.97419e-77	DOWN
TRPM3	21.632	-2.66652	0.153471	-17.3747	1.28228e-67	2.74236e-66	DOWN
FZD4	3880.93	-2.66573	0.0954248	-27.9354	9.92409e-172	2.50361e-169	DOWN
MEOX1	472.895	-2.66368	0.164867	-16.1565	1.02221e-58	1.68144e-57	DOWN
RELN	345.78	-2.6627	0.198116	-13.4401	3.51804e-41	3.31718e-40	DOWN
MEOX2	424.878	-2.66031	0.151399	-17.5715	4.07179e-69	9.18492e-68	DOWN
GPR50	1.143	-2.65961	0.406861	-6.5369	6.28077e-11	1.63952e-10	DOWN
DDR2	4495.32	-2.65932	0.10399	-25.5728	3.0621e-144	3.96358e-142	DOWN
MYH1	44.2452	-2.6582	0.18713	-14.2051	8.51701e-46	9.43396e-45	DOWN
MAB21L1	112.091	-2.65788	0.137791	-19.2892	6.61274e-83	2.21227e-81	DOWN
DSC1	35.2315	-2.65572	0.178203	-14.9027	3.1637e-50	4.09081e-49	DOWN
ABCA6	569.462	-2.65422	0.126578	-20.969	1.25897e-97	6.03207e-96	DOWN
FAM228A	9.78589	-2.65038	0.135532	-19.5554	3.70818e-85	1.32674e-83	DOWN
CNTFR	529.108	-2.64779	0.208577	-12.6945	6.33953e-37	5.20532e-36	DOWN
GIPC2	156.626	-2.64372	0.125334	-21.0933	9.16459e-99	4.52248e-97	DOWN
PDZD2	2128.66	-2.64344	0.116276	-22.7341	2.06262e-114	1.45698e-112	DOWN
FAM107A	902.836	-2.63751	0.177991	-14.8183	1.11632e-49	1.41823e-48	DOWN
F10	155.126	-2.63482	0.119711	-22.0098	2.31929e-107	1.41231e-105	DOWN
ACTA2-AS1	173.49	-2.63277	0.149145	-17.6524	9.7545e-70	2.2309e-68	DOWN
GRK3-AS1	5.008	-2.63213	0.172406	-15.2671	1.26747e-52	1.77237e-51	DOWN
FHL5	148.728	-2.62845	0.131565	-19.9784	8.49829e-89	3.35093e-87	DOWN
RPE65	7.13286	-2.62024	0.244332	-10.7241	7.84515e-27	4.33033e-26	DOWN
LMOD1	1623.3	-2.61718	0.111678	-23.4352	1.87155e-121	1.56848e-119	DOWN
RNF150	1106.85	-2.61656	0.140038	-18.6846	6.60535e-78	1.94178e-76	DOWN
MMP27	18.0709	-2.61619	0.182705	-14.3193	1.65889e-46	1.88046e-45	DOWN
FEZF2	3.47185	-2.61552	0.43168	-6.05894	1.3702e-09	3.29496e-09	DOWN
ADCYAP1R1	209.031	-2.61466	0.145849	-17.9272	7.23619e-72	1.78543e-70	DOWN
SEC24AP1	7.69668	-2.61353	0.246673	-10.5951	3.13942e-26	1.69061e-25	DOWN
RHOXF1	11.1728	-2.61062	0.146583	-17.8099	5.924e-71	1.4178e-69	DOWN
LINC01402	11.1728	-2.61062	0.146583	-17.8099	5.924e-71	1.4178e-69	DOWN
ECM2	1975.01	-2.60898	0.11286	-23.1169	3.13056e-118	2.38879e-116	DOWN
DPP6	51.5136	-2.60342	0.228759	-11.3806	5.22361e-30	3.29196e-29	DOWN
LOC100506869	2.54382	-2.59876	0.215823	-12.0411	2.15978e-33	1.55403e-32	DOWN
C11orf87	4.35674	-2.59562	0.200741	-12.9302	3.03932e-38	2.60184e-37	DOWN
KLF4	2511.69	-2.58387	0.113248	-22.816	3.18029e-115	2.30576e-113	DOWN
CCDC141	48.0925	-2.58108	0.148402	-17.3925	9.40317e-68	2.02152e-66	DOWN
CD209	231.981	-2.57953	0.147243	-17.5188	1.02939e-68	2.28659e-67	DOWN
KLHL13	742.495	-2.57925	0.153879	-16.7616	4.66261e-63	8.60251e-62	DOWN
PIK3C2G	387.538	-2.5746	0.203882	-12.6279	1.48212e-36	1.201e-35	DOWN
MTURN	3244.81	-2.57438	0.092698	-27.7716	9.54853e-170	2.29193e-167	DOWN
NTRK2	5969.66	-2.57274	0.181859	-14.1469	1.95254e-45	2.14259e-44	DOWN
GSN	36716.4	-2.57175	0.0835098	-30.7958	2.98677e-208	2.10977e-205	DOWN
CLDN5	936.262	-2.56627	0.14347	-17.8872	1.48471e-71	3.63431e-70	DOWN
FOS	21056.1	-2.56566	0.155261	-16.5248	2.43197e-61	4.29162e-60	DOWN
ALPK3	740.931	-2.56154	0.10153	-25.2293	1.91328e-140	2.31873e-138	DOWN
LINC00671	4.87564	-2.5605	0.170621	-15.0069	6.61389e-51	8.76287e-50	DOWN
COL25A1	97.8483	-2.55813	0.158095	-16.181	6.86949e-59	1.13526e-57	DOWN
TACR1	284.791	-2.5579	0.172091	-14.8637	5.67426e-50	7.26487e-49	DOWN
SCN4B	738.7	-2.55253	0.119506	-21.359	3.21756e-101	1.68177e-99	DOWN
LINC01902	2.72645	-2.55178	0.206852	-12.3363	5.77807e-35	4.40626e-34	DOWN
SLC7A14	6.87279	-2.55128	0.220312	-11.5803	5.18724e-31	3.3972e-30	DOWN
FAM89A	421.15	-2.54598	0.127368	-19.9892	6.83968e-89	2.70989e-87	DOWN
TP63	1300.65	-2.53942	0.181643	-13.9803	2.05735e-44	2.18582e-43	DOWN
MYOM2	139.101	-2.53864	0.144541	-17.5635	4.69159e-69	1.05638e-67	DOWN
RNASE7	33.1726	-2.53515	0.211919	-11.9628	5.56359e-33	3.94122e-32	DOWN
LINC02242	1.44133	-2.53237	0.344966	-7.34093	2.1211e-13	6.37412e-13	DOWN
SFRP1	15095.4	-2.52965	0.219837	-11.5069	1.21724e-30	7.83898e-30	DOWN
PF4	2.342	-2.52706	0.269713	-9.36946	7.29035e-21	3.09849e-20	DOWN
ALDH1A1	2029.24	-2.52502	0.123444	-20.4547	5.45149e-93	2.36037e-91	DOWN
GPC3	2333.5	-2.5234	0.179165	-14.0842	4.74947e-45	5.13429e-44	DOWN
SYNPO2	4383.21	-2.52304	0.129238	-19.5225	7.07517e-85	2.50242e-83	DOWN
LIFR	3075.74	-2.52186	0.112876	-22.342	1.44491e-110	9.42543e-109	DOWN
SLC29A4	653.758	-2.52176	0.134836	-18.7024	4.73234e-78	1.39615e-76	DOWN
PDLIM3	2168.88	-2.5197	0.118659	-21.2347	4.56213e-100	2.32077e-98	DOWN
PGM5	642.025	-2.5149	0.137601	-18.2768	1.26677e-74	3.37847e-73	DOWN
MATN2	2921.36	-2.51191	0.139874	-17.9584	4.12452e-72	1.02689e-70	DOWN
LINC02104	9.36887	-2.51115	0.142022	-17.6815	5.82334e-70	1.33926e-68	DOWN
PAK3	246.521	-2.50876	0.151023	-16.6117	5.73006e-62	1.02433e-60	DOWN
CHL1-AS1	1.64665	-2.5084	0.253873	-9.88054	5.05618e-23	2.37876e-22	DOWN
PRKAR2B	4610.28	-2.50694	0.116684	-21.4848	2.15934e-102	1.18371e-100	DOWN
ADGRD1	275.611	-2.50599	0.139101	-18.0156	1.46897e-72	3.70586e-71	DOWN
COX7A1	608.564	-2.50549	0.131891	-18.9967	1.81631e-80	5.62011e-79	DOWN
ADAMTS9-AS1	74.8087	-2.5035	0.179389	-13.9557	2.90455e-44	3.07534e-43	DOWN
INMT	322.153	-2.50199	0.13651	-18.3282	4.92715e-75	1.3284e-73	DOWN
SRPX	1377.24	-2.50138	0.113857	-21.9696	5.62584e-107	3.38413e-105	DOWN
PAPPA2	75.7375	-2.49987	0.172065	-14.5287	7.97716e-48	9.56446e-47	DOWN
SPMIP8	17.2793	-2.49592	0.191231	-13.0518	6.20298e-39	5.40558e-38	DOWN
IGF1	203.309	-2.49185	0.141557	-17.6031	2.33075e-69	5.30111e-68	DOWN
RNU6-242P	1.25638	-2.48923	0.195551	-12.7293	4.06588e-37	3.36415e-36	DOWN
RNPC3-DT	5.03833	-2.48735	0.16817	-14.7907	1.68244e-49	2.12545e-48	DOWN
KL	165.327	-2.48605	0.124021	-20.0454	2.21188e-89	8.82006e-88	DOWN
C1QTNF7	214.857	-2.47971	0.165475	-14.9854	9.15089e-51	1.20853e-49	DOWN
LINC00842	13.1611	-2.47758	0.282247	-8.77804	1.66345e-18	6.36912e-18	DOWN
PHEX-AS1	2.68932	-2.47716	0.32255	-7.67993	1.59172e-14	5.08295e-14	DOWN
P2RY12	114.674	-2.47698	0.143234	-17.2933	5.28356e-67	1.10232e-65	DOWN
PROK1	9.3023	-2.47649	0.268688	-9.21697	3.05601e-20	1.26196e-19	DOWN
GNAI1	1148.44	-2.47454	0.105462	-23.4637	9.57678e-122	8.13631e-120	DOWN
MAPK8IP3-AS1	3.84827	-2.47444	0.28285	-8.74824	2.16714e-18	8.25167e-18	DOWN
ITLN1	4.64491	-2.47235	0.253244	-9.76272	1.62731e-22	7.47111e-22	DOWN
SLIT3	3585.06	-2.46963	0.11078	-22.2932	4.30272e-110	2.77021e-108	DOWN
DTX1	475.928	-2.46484	0.110995	-22.2067	2.96215e-109	1.86344e-107	DOWN
KLHL29	406.687	-2.46335	0.119737	-20.5731	4.78441e-94	2.1198e-92	DOWN
PID1	459.869	-2.46174	0.120811	-20.3767	2.69187e-92	1.14153e-90	DOWN
JPH2	634.646	-2.45725	0.159139	-15.4408	8.69569e-54	1.25501e-52	DOWN
HTR2A	47.7941	-2.45438	0.181971	-13.4878	1.84534e-41	1.76489e-40	DOWN
LOC124900964	10.4368	-2.45275	0.141249	-17.3648	1.52509e-67	3.23925e-66	DOWN
TGFBR3	4383.04	-2.45262	0.144878	-16.9288	2.75883e-64	5.3328e-63	DOWN
CLIC5	561.59	-2.45253	0.123374	-19.8788	6.21556e-88	2.39357e-86	DOWN
MFAP4	4305.91	-2.45193	0.145463	-16.856	9.47547e-64	1.79649e-62	DOWN
SIK2	3698.15	-2.45183	0.0749045	-32.7327	5.34679e-235	8.81258e-232	DOWN
IRX6	158.271	-2.44846	0.193964	-12.6232	1.57263e-36	1.27309e-35	DOWN
PPBP	5.74489	-2.44734	0.280808	-8.71534	2.89875e-18	1.09648e-17	DOWN
RSPO3	275.495	-2.44545	0.137885	-17.7354	2.23447e-70	5.21651e-69	DOWN
MRGPRX7P	2.25997	-2.44409	0.288351	-8.47609	2.32885e-17	8.45963e-17	DOWN
LCN6	1.98699	-2.44361	0.241434	-10.1212	4.44858e-24	2.19263e-23	DOWN
LINC00636	2.58462	-2.44186	0.210917	-11.5773	5.36929e-31	3.51456e-30	DOWN
ACSM2A	3.61232	-2.4385	0.270633	-9.01035	2.05403e-19	8.17873e-19	DOWN
IL6-AS1	6.70194	-2.43588	0.182491	-13.3479	1.21777e-40	1.1276e-39	DOWN
HSD11B1	281.242	-2.43487	0.164541	-14.798	1.50936e-49	1.91168e-48	DOWN
ELANE	8.93432	-2.43368	0.197008	-12.3532	4.68e-35	3.58216e-34	DOWN
CYP1A2	1.50326	-2.43215	0.240793	-10.1006	5.49271e-24	2.69651e-23	DOWN
PDE11A	127.249	-2.43097	0.142918	-17.0096	6.97022e-65	1.36874e-63	DOWN
FAM13A	1433.05	-2.42921	0.0861841	-28.1862	8.62658e-175	2.34368e-172	DOWN
OXCT1-AS1	18.1399	-2.42907	0.116785	-20.7995	4.3694e-96	2.01538e-94	DOWN
TSPAN7	634.69	-2.4267	0.125319	-19.3642	1.5475e-83	5.25532e-82	DOWN
OSTN	2.61437	-2.42376	0.333425	-7.26927	3.61432e-13	1.07323e-12	DOWN
KCNE1	21.1699	-2.4209	0.158306	-15.2926	8.56932e-53	1.20306e-51	DOWN
LINC01589	8.77084	-2.41715	0.146291	-16.5229	2.51126e-61	4.42522e-60	DOWN
DPRX	0.639969	-2.41473	0.249446	-9.68035	3.65474e-22	1.65064e-21	DOWN
PSAT1P3	5.37014	-2.41435	0.151776	-15.9073	5.64047e-57	8.88778e-56	DOWN
CLDN11	559.994	-2.41194	0.140411	-17.1778	3.89628e-66	7.87634e-65	DOWN
KCNMB1	610.708	-2.40942	0.135936	-17.7247	2.7057e-70	6.29878e-69	DOWN
CLMP	2468.39	-2.40924	0.103447	-23.2897	5.6391e-120	4.48281e-118	DOWN
LOC101928505	1.2593	-2.40818	0.281376	-8.5586	1.14246e-17	4.21442e-17	DOWN
LINC02881	1.77539	-2.40528	0.175753	-13.6856	1.23821e-42	1.23586e-41	DOWN
SPRY2	1031.49	-2.40354	0.106453	-22.5784	7.07292e-113	4.80395e-111	DOWN
TMEFF2	4.80675	-2.40155	0.244599	-9.81832	9.38974e-23	4.35621e-22	DOWN
RPS4XP5	3.45985	-2.40088	0.177954	-13.4915	1.75405e-41	1.68017e-40	DOWN
LOC101927857	5.32912	-2.39806	0.297927	-8.04915	8.33701e-16	2.83789e-15	DOWN
SPOCK3	19.0097	-2.39734	0.24628	-9.73419	2.15537e-22	9.82977e-22	DOWN
P2RX6	29.2283	-2.3961	0.168925	-14.1844	1.14418e-45	1.2634e-44	DOWN
DCT	41.732	-2.39475	0.234013	-10.2334	1.4054e-24	7.08371e-24	DOWN
LGI4	231.921	-2.39277	0.108629	-22.027	1.58631e-107	9.73162e-106	DOWN
CPA2	8.42873	-2.39089	0.208977	-11.4409	2.61189e-30	1.66213e-29	DOWN
LMX1A	18.5844	-2.38579	0.199936	-11.9328	7.98754e-33	5.61809e-32	DOWN
RNU6-1189P	1.21125	-2.38467	0.223841	-10.6534	1.68101e-26	9.16621e-26	DOWN
LOC101929107	20.7263	-2.38331	0.144581	-16.4843	4.76161e-61	8.30192e-60	DOWN
CCL28	2436.11	-2.38224	0.18057	-13.1929	9.63992e-40	8.65073e-39	DOWN
OR2L13	7.49121	-2.38175	0.230383	-10.3382	4.73373e-25	2.43057e-24	DOWN
GFAP	97.3894	-2.38104	0.189167	-12.587	2.49023e-36	2.00541e-35	DOWN
C10orf90	62.523	-2.38054	0.234001	-10.1732	2.61143e-24	1.30114e-23	DOWN
CX3CL1	5701.18	-2.38053	0.142221	-16.7382	6.90824e-63	1.26983e-61	DOWN
GABRG1	3.85666	-2.37838	0.227417	-10.4582	1.34392e-25	7.06177e-25	DOWN
SLCO1A2	64.0815	-2.37432	0.30558	-7.76987	7.8564e-15	2.54795e-14	DOWN
PROKR1	22.5465	-2.37242	0.274688	-8.63679	5.7815e-18	2.16046e-17	DOWN
AKR1C3	1478.62	-2.37182	0.141601	-16.75	5.66543e-63	1.04294e-61	DOWN
C13orf42	1.3857	-2.36882	0.258488	-9.16412	4.9955e-20	2.04206e-19	DOWN
MEDAG	697.353	-2.36308	0.132435	-17.8433	3.25622e-71	7.87706e-70	DOWN
AK5	1176.89	-2.35796	0.181547	-12.9882	1.42762e-38	1.23151e-37	DOWN
CLCA4-AS1	3.72191	-2.35432	0.169725	-13.8714	9.43653e-44	9.81073e-43	DOWN
EDN3	200.566	-2.35376	0.302547	-7.77982	7.26286e-15	2.36076e-14	DOWN
NTF4	29.3465	-2.3517	0.195761	-12.0131	3.03244e-33	2.17111e-32	DOWN
OR11Q1P	1.98636	-2.35094	0.473501	-4.96503	6.86914e-07	1.37913e-06	DOWN
ABCC9	928.28	-2.34908	0.108625	-21.6255	1.03352e-103	5.80719e-102	DOWN
HOXA5	265.874	-2.34533	0.139022	-16.8702	7.45356e-64	1.41859e-62	DOWN
CAPN11	117.407	-2.34447	0.134919	-17.3769	1.23445e-67	2.64237e-66	DOWN
ITPRIPL1	188.482	-2.34288	0.121442	-19.2922	6.2502e-83	2.09382e-81	DOWN
ANXA1	12023.1	-2.3424	0.106561	-21.9818	4.29996e-107	2.59288e-105	DOWN
LOC102724768	11.5347	-2.34184	0.226431	-10.3424	4.53002e-25	2.32839e-24	DOWN
DST	16562	-2.33744	0.10488	-22.2868	4.96704e-110	3.18961e-108	DOWN
TMC2	19.3343	-2.33727	0.143952	-16.2365	2.7835e-59	4.63411e-58	DOWN
CORO2B	290.434	-2.33696	0.103271	-22.6293	2.22872e-113	1.53912e-111	DOWN
TSHZ2	1349.07	-2.33522	0.127645	-18.2946	9.13751e-75	2.44488e-73	DOWN
DOCK11	1590.62	-2.33495	0.103794	-22.496	4.539e-112	3.0494e-110	DOWN
HOXA6	27.6917	-2.33401	0.167793	-13.9101	5.50267e-44	5.76696e-43	DOWN
ANK2	1144.27	-2.32846	0.1146	-20.3182	8.87269e-92	3.71796e-90	DOWN
ACKR1	1929.58	-2.3274	0.193318	-12.0392	2.20961e-33	1.58942e-32	DOWN
TCF21	2.14854	-2.32683	0.237335	-9.80402	1.08195e-22	5.00825e-22	DOWN
CIMAP1C	23.41	-2.32391	0.129244	-17.9809	2.75205e-72	6.89351e-71	DOWN
PIGR	5068.55	-2.32366	0.264864	-8.77305	1.73898e-18	6.65318e-18	DOWN
GPR17	32.7891	-2.32293	0.165333	-14.05	7.70363e-45	8.27354e-44	DOWN
CHST9	238.912	-2.32237	0.210141	-11.0515	2.15646e-28	1.26968e-27	DOWN
C1DP5	2.7077	-2.32074	0.161474	-14.3722	7.72902e-47	8.87115e-46	DOWN
SHISA3	24.8384	-2.32027	0.196196	-11.8262	2.85621e-32	1.95987e-31	DOWN
OGN	2047.46	-2.31952	0.190371	-12.1842	3.77151e-34	2.78587e-33	DOWN
LOC101928882	13.1641	-2.31684	0.179485	-12.9082	4.04442e-38	3.44794e-37	DOWN
KCNIP1-OT1	2.33668	-2.31677	0.227439	-10.1863	2.28194e-24	1.14018e-23	DOWN
LNCBRM	5.89652	-2.3165	0.328027	-7.06191	1.64232e-12	4.70652e-12	DOWN
PTN	2607.07	-2.31602	0.192484	-12.0322	2.4059e-33	1.7276e-32	DOWN
ALX4	240.424	-2.31533	0.196994	-11.7533	6.79193e-32	4.59668e-31	DOWN
RGS6	100.709	-2.31434	0.169639	-13.6427	2.23139e-42	2.2049e-41	DOWN
CLXN	74.025	-2.31214	0.189349	-12.211	2.71678e-34	2.01945e-33	DOWN
MTDHP3	1.70298	-2.31156	0.365042	-6.3323	2.41525e-10	6.08565e-10	DOWN
GABRE	848.048	-2.30961	0.195142	-11.8355	2.5569e-32	1.75889e-31	DOWN
SSTR1	46.4985	-2.30953	0.173386	-13.3202	1.76709e-40	1.6259e-39	DOWN
SOD3	1509.93	-2.30854	0.151633	-15.2246	2.42996e-52	3.36559e-51	DOWN
PPP1R14A	305.667	-2.30734	0.149705	-15.4125	1.34794e-53	1.93301e-52	DOWN
CCL21	1029.21	-2.30675	0.210233	-10.9724	5.1895e-28	3.0082e-27	DOWN
NRG2	118.182	-2.30614	0.17523	-13.1607	1.47789e-39	1.31906e-38	DOWN
RYR3-DT	4.47013	-2.30584	0.325445	-7.08519	1.38854e-12	3.99825e-12	DOWN
LINC01412	1.35133	-2.30487	0.179127	-12.8672	6.88298e-38	5.83967e-37	DOWN
CSRNP3	259.867	-2.30481	0.137392	-16.7755	3.68876e-63	6.83125e-62	DOWN
WDR86-AS1	59.4249	-2.30196	0.148244	-15.5282	2.23732e-54	3.28073e-53	DOWN
LINC00924	37.2957	-2.29842	0.133371	-17.2333	1.4942e-66	3.06819e-65	DOWN
EMX2OS	165.256	-2.29604	0.132211	-17.3665	1.48028e-67	3.14948e-66	DOWN
ALDH2	6253.64	-2.29043	0.108049	-21.198	9.95697e-100	4.99323e-98	DOWN
LOC101927531	3.26676	-2.28989	0.307251	-7.45282	9.1366e-14	2.79525e-13	DOWN
CKMT2	133.212	-2.28798	0.121494	-18.832	4.12787e-79	1.24304e-77	DOWN
MYOCD	64.9969	-2.28575	0.166683	-13.7132	8.46903e-43	8.51484e-42	DOWN
PREX2	760.998	-2.28402	0.116466	-19.6111	1.24421e-85	4.52363e-84	DOWN
TRPM1	3.9297	-2.28195	0.202303	-11.2799	1.64962e-29	1.01984e-28	DOWN
TWIST2	326.019	-2.28157	0.125063	-18.2434	2.33484e-74	6.16711e-73	DOWN
CNTNAP3	98.9312	-2.28081	0.174507	-13.07	4.88818e-39	4.27638e-38	DOWN
OR2L3	1.55572	-2.2781	0.281637	-8.08877	6.02689e-16	2.0669e-15	DOWN
TMEM220	228.862	-2.278	0.092026	-24.7539	2.81211e-135	3.13171e-133	DOWN
SCN9A	77.4575	-2.27782	0.129839	-17.5434	6.68401e-69	1.49142e-67	DOWN
TBX15	543.605	-2.27392	0.104685	-21.7216	1.28228e-104	7.32144e-103	DOWN
PRDM16-DT	28.119	-2.26874	0.147168	-15.4159	1.279e-53	1.83521e-52	DOWN
LOC124903827	28.119	-2.26874	0.147168	-15.4159	1.279e-53	1.83521e-52	DOWN
HCG23	24.9461	-2.26799	0.142413	-15.9255	4.21878e-57	6.66885e-56	DOWN
TSBP1-AS1	24.9461	-2.26799	0.142413	-15.9255	4.21878e-57	6.66885e-56	DOWN
CDH12	30.84	-2.26415	0.30443	-7.43734	1.02733e-13	3.13719e-13	DOWN
EBF2	310.336	-2.26343	0.112029	-20.204	9.03667e-91	3.68062e-89	DOWN
AOC2	83.9634	-2.2634	0.124624	-18.1618	1.03505e-73	2.68233e-72	DOWN
TP53AIP1	62.7003	-2.26026	0.167075	-13.5284	1.06322e-41	1.0268e-40	DOWN
PPDPFL	2.79899	-2.25572	0.585525	-3.85248	0.000116929	0.000196042	DOWN
CCL24	28.8704	-2.25425	0.23879	-9.44032	3.71645e-21	1.59906e-20	DOWN
USP44	39.4458	-2.25305	0.130924	-17.2088	2.28112e-66	4.6493e-65	DOWN
CFL2	1308.42	-2.2519	0.0741145	-30.384	8.93424e-203	5.13677e-200	DOWN
MOGAT1	5.18805	-2.25003	0.24007	-9.37237	7.09196e-21	3.01573e-20	DOWN
MGLL	6553.8	-2.24828	0.109976	-20.4433	6.89121e-93	2.97332e-91	DOWN
AOX1	969.467	-2.24791	0.160699	-13.9883	1.83639e-44	1.95189e-43	DOWN
HAS1	85.2524	-2.24614	0.207989	-10.7993	3.46817e-27	1.94122e-26	DOWN
LOC105373682	18.8143	-2.24532	0.222615	-10.0861	6.36441e-24	3.11888e-23	DOWN
ADD3-AS1	12.9188	-2.24494	0.124478	-18.0349	1.03764e-72	2.62843e-71	DOWN
DEPP1	6005.74	-2.24487	0.116731	-19.2311	2.03209e-82	6.71648e-81	DOWN
FAM13C	158.908	-2.24126	0.111569	-20.0884	9.31365e-90	3.74409e-88	DOWN
CCL16	8.09782	-2.24121	0.173429	-12.9229	3.34115e-38	2.85232e-37	DOWN
RNA5SP515	1.06866	-2.24016	0.232602	-9.63086	5.92294e-22	2.64797e-21	DOWN
CABP1	42.8841	-2.23953	0.101971	-21.9624	6.58624e-107	3.95222e-105	DOWN
CEBPA	621.166	-2.2365	0.104687	-21.3638	2.9006e-101	1.51931e-99	DOWN
MGARP	15.4923	-2.23398	0.122066	-18.3013	8.07362e-75	2.16256e-73	DOWN
MRAS	2863.92	-2.23314	0.106045	-21.0584	1.91644e-98	9.38222e-97	DOWN
NRN1	1045.45	-2.23207	0.116824	-19.1063	2.23996e-81	7.11808e-80	DOWN
ADAMTS1	4288.61	-2.23033	0.125491	-17.7728	1.14746e-70	2.71211e-69	DOWN
LOC107987423	13.6415	-2.22927	0.294457	-7.57077	3.71019e-14	1.16081e-13	DOWN
GPR182	15.7661	-2.22862	0.147258	-15.1341	9.65221e-52	1.31044e-50	DOWN
SCN2A	191.139	-2.22662	0.185883	-11.9786	4.60057e-33	3.27215e-32	DOWN
HCAR3	23.9116	-2.22413	0.125159	-17.7705	1.19577e-70	2.8236e-69	DOWN
TMEM255A	211.544	-2.22367	0.114386	-19.44	3.54113e-84	1.2296e-82	DOWN
PLPPR1	41.5554	-2.22362	0.225685	-9.85275	6.66912e-23	3.1163e-22	DOWN
MYLK	8641.94	-2.22293	0.112878	-19.6931	2.46921e-86	9.12501e-85	DOWN
HID1-AS1	14.4571	-2.22123	0.106225	-20.9107	4.28104e-97	2.03539e-95	DOWN
RBP7	890.168	-2.21911	0.12839	-17.2841	6.19545e-67	1.29148e-65	DOWN
SLC4A1	5.16271	-2.21888	0.210045	-10.5638	4.38355e-26	2.34628e-25	DOWN
LOC654780	1.90487	-2.21785	0.217187	-10.2117	1.75716e-24	8.81719e-24	DOWN
FFAR3	3.84743	-2.21568	0.176465	-12.5559	3.69069e-36	2.951e-35	DOWN
HOXA4	9.31884	-2.21493	0.141921	-15.6067	6.55117e-55	9.7276e-54	DOWN
PGAP4	189.268	-2.21452	0.103371	-21.4231	8.14096e-102	4.37541e-100	DOWN
MAGI2-AS3	841.471	-2.21446	0.0950107	-23.3075	3.72095e-120	2.97712e-118	DOWN
ZFP36	12094.5	-2.21313	0.12303	-17.9886	2.39485e-72	6.01094e-71	DOWN
LINC00484	6.6676	-2.20902	0.191853	-11.5141	1.11971e-30	7.22215e-30	DOWN
GKN1	0.876303	-2.20822	0.323821	-6.81927	9.15025e-12	2.50884e-11	DOWN
UTS2B	13.4027	-2.20721	0.135216	-16.3236	6.70712e-60	1.1342e-58	DOWN
MICU3	145.339	-2.20714	0.109573	-20.1432	3.08821e-90	1.24754e-88	DOWN
MAS1L	5.21493	-2.2069	0.20584	-10.7215	8.07191e-27	4.45451e-26	DOWN
TGFBR2	8278.29	-2.20638	0.0922787	-23.91	2.41182e-126	2.31114e-124	DOWN
ITM2A	1739.22	-2.20375	0.127984	-17.219	1.91222e-66	3.90386e-65	DOWN
C4BPA	90.1606	-2.19967	0.259965	-8.46138	2.64223e-17	9.58107e-17	DOWN
LINC02613	249.117	-2.1992	0.195135	-11.2701	1.84318e-29	1.13667e-28	DOWN
C2orf88	294.323	-2.19845	0.147829	-14.8716	5.0412e-50	6.4577e-49	DOWN
MIR7152	1.16697	-2.19807	0.197974	-11.1028	1.21509e-28	7.23697e-28	DOWN
SOX17	271.993	-2.19738	0.11088	-19.8176	2.09777e-87	7.9667e-86	DOWN
CADM3	163.853	-2.19713	0.195916	-11.2146	3.45568e-29	2.11002e-28	DOWN
TMTC1	2212.95	-2.19713	0.144924	-15.1606	6.45011e-52	8.82491e-51	DOWN
SCN5A	43.9799	-2.19588	0.148943	-14.7432	3.40461e-49	4.26404e-48	DOWN
SLC16A12	57.4865	-2.19311	0.194042	-11.3022	1.27907e-29	7.93934e-29	DOWN
ANKRD29	405.888	-2.19234	0.138306	-15.8514	1.37506e-56	2.13944e-55	DOWN
MCAM	8706.7	-2.19208	0.0864581	-25.3543	8.05676e-142	9.86076e-140	DOWN
SLC14A2	77.9015	-2.18777	0.2003	-10.9225	9.00159e-28	5.16708e-27	DOWN
NDRG2	6723.69	-2.18658	0.119068	-18.3641	2.54625e-75	6.91008e-74	DOWN
DCDC2C	2.83555	-2.18634	0.227998	-9.5893	8.86873e-22	3.92379e-21	DOWN
LINC02172	2.386	-2.18473	0.152352	-14.34	1.23009e-46	1.40081e-45	DOWN
EGR2	1695.45	-2.18292	0.129027	-16.9184	3.2942e-64	6.3627e-63	DOWN
ISM1	850.551	-2.18194	0.123353	-17.6886	5.13088e-70	1.18221e-68	DOWN
TCEAL6	3.79122	-2.1793	0.157208	-13.8625	1.06846e-43	1.10897e-42	DOWN
ITIH2	118.065	-2.17914	0.218967	-9.95189	2.4745e-23	1.18125e-22	DOWN
PROX1	227.461	-2.17884	0.161218	-13.5149	1.27793e-41	1.23078e-40	DOWN
LOC401442	1.277	-2.17774	0.324873	-6.70335	2.03702e-11	5.47642e-11	DOWN
NRG1	520.873	-2.17457	0.179964	-12.0833	1.29345e-33	9.36669e-33	DOWN
TYRO3	914.2	-2.17398	0.0952405	-22.8262	2.51706e-115	1.83027e-113	DOWN
MT1M	148.974	-2.17322	0.157351	-13.8113	2.17813e-43	2.23444e-42	DOWN
CASP12	12.108	-2.17265	0.127034	-17.1029	1.41157e-65	2.81893e-64	DOWN
FAT2	955.672	-2.17249	0.192992	-11.2569	2.14096e-29	1.31604e-28	DOWN
PLCXD3	113.276	-2.17206	0.201891	-10.7586	5.39987e-27	3.00002e-26	DOWN
PCDH9	337.169	-2.17143	0.210226	-10.329	5.20966e-25	2.6705e-24	DOWN
CETP	131.536	-2.17123	0.113038	-19.2079	3.17816e-82	1.04209e-80	DOWN
SHOX	3.11024	-2.17083	0.209295	-10.3721	3.32074e-25	1.71539e-24	DOWN
EPHB1	348.078	-2.16964	0.156896	-13.8286	1.71407e-43	1.76792e-42	DOWN
TPPP2	5.55605	-2.16933	0.229832	-9.43879	3.77108e-21	1.62171e-20	DOWN
APCDD1	1684.65	-2.1663	0.113946	-19.0117	1.36533e-80	4.23527e-79	DOWN
APCDD1L-DT	153.627	-2.16511	0.206915	-10.4637	1.26748e-25	6.66866e-25	DOWN
ENTREP1	1076.37	-2.16448	0.148432	-14.5824	3.63732e-48	4.40596e-47	DOWN
LRRC77P	8.75196	-2.16392	0.159943	-13.5294	1.04921e-41	1.01406e-40	DOWN
DENND2A	382.369	-2.16386	0.104782	-20.651	9.55675e-95	4.28805e-93	DOWN
GNG11	1908.93	-2.16243	0.0891619	-24.2529	6.16383e-130	6.24542e-128	DOWN
PLAAT5	975.58	-2.16225	0.196056	-11.0287	2.77823e-28	1.62956e-27	DOWN
STX11	430.102	-2.16031	0.100903	-21.4098	1.08248e-101	5.74296e-100	DOWN
EDNRB	848.202	-2.15945	0.109775	-19.6715	3.78075e-86	1.38888e-84	DOWN
KCNJ2-AS1	26.7333	-2.15908	0.12189	-17.7133	3.30822e-70	7.67974e-69	DOWN
NSG1	213.347	-2.15806	0.181739	-11.8745	1.60567e-32	1.11321e-31	DOWN
SCN3B	108.995	-2.1574	0.152281	-14.1672	1.46248e-45	1.60983e-44	DOWN
NR3C2	585.136	-2.15187	0.116355	-18.494	2.30725e-76	6.43818e-75	DOWN
FAM110D	205.693	-2.15161	0.119683	-17.9776	2.91914e-72	7.29725e-71	DOWN
MOCS1	1148.15	-2.15152	0.0811446	-26.5146	6.57209e-155	1.07604e-152	DOWN
LINC01883	3.19965	-2.15084	0.367123	-5.85863	4.66699e-09	1.08687e-08	DOWN
LOC105375118	4.88045	-2.15037	0.221621	-9.70294	2.92945e-22	1.32744e-21	DOWN
BMP2	197.192	-2.14866	0.152567	-14.0834	4.80595e-45	5.19307e-44	DOWN
AKAP6	308.713	-2.14535	0.125007	-17.1619	5.12432e-66	1.03083e-64	DOWN
SAA4	6.94082	-2.14463	0.239058	-8.97114	2.93452e-19	1.15821e-18	DOWN
FAM149A	237.013	-2.14192	0.104499	-20.497	2.28924e-93	1.00171e-91	DOWN
MIR6503	1.66511	-2.14098	0.180381	-11.8692	1.71017e-32	1.18366e-31	DOWN
MRGPRX3	31.0776	-2.13629	0.256986	-8.31286	9.34229e-17	3.31805e-16	DOWN
LDB2	983.812	-2.13545	0.0835728	-25.552	5.22176e-144	6.72383e-142	DOWN
TMEM178A	148.892	-2.1343	0.132134	-16.1525	1.09054e-58	1.79027e-57	DOWN
HMCN2	309.385	-2.13337	0.1547	-13.7904	2.91144e-43	2.97559e-42	DOWN
UGT2B28	140.725	-2.1315	0.373451	-5.70758	1.14593e-08	2.60442e-08	DOWN
LRRN3	198.943	-2.13105	0.167179	-12.7471	3.23521e-37	2.68493e-36	DOWN
LINC00670	1.47128	-2.13092	0.24175	-8.81457	1.20145e-18	4.62309e-18	DOWN
RBMS3	1124.18	-2.13091	0.100555	-21.1914	1.14619e-99	5.73628e-98	DOWN
FAM162B	51.3414	-2.1306	0.107112	-19.8913	4.84394e-88	1.87881e-86	DOWN
LINC01088	45.1332	-2.12987	0.146835	-14.5052	1.12313e-47	1.33753e-46	DOWN
STARD9	685.768	-2.12929	0.094805	-22.4597	1.02886e-111	6.87473e-110	DOWN
SHE	569.034	-2.12677	0.0947895	-22.4368	1.72193e-111	1.14747e-109	DOWN
GNAL	321.212	-2.12548	0.106785	-19.9043	3.73136e-88	1.45505e-86	DOWN
SMIM10L2A	268.178	-2.12311	0.141332	-15.0222	5.25644e-51	6.98683e-50	DOWN
CD34	5183.59	-2.11859	0.080801	-26.2198	1.57967e-151	2.39597e-149	DOWN
LIPE-AS1	62.8101	-2.11653	0.0996089	-21.2484	3.40895e-100	1.74492e-98	DOWN
LOC101930071	62.8101	-2.11653	0.0996089	-21.2484	3.40895e-100	1.74492e-98	DOWN
EGR3	2212.16	-2.11638	0.15995	-13.2315	5.77251e-40	5.21806e-39	DOWN
RYR3	189.825	-2.11391	0.128036	-16.5102	3.09743e-61	5.4349e-60	DOWN
RGS7BP	39.1167	-2.11354	0.170758	-12.3774	3.46303e-35	2.66055e-34	DOWN
GLDN	290.806	-2.11342	0.163087	-12.9588	2.09445e-38	1.79858e-37	DOWN
LINC01366	9.59378	-2.11126	0.109547	-19.2727	9.11374e-83	3.04074e-81	DOWN
PTH1R	172.383	-2.1111	0.142395	-14.8257	1.00007e-49	1.27184e-48	DOWN
B3GAT1-DT	41.1983	-2.11095	0.271741	-7.76826	7.95733e-15	2.57938e-14	DOWN
C2CD4B	130.362	-2.11018	0.185329	-11.3861	4.9039e-30	3.09284e-29	DOWN
CYP26B1	463.333	-2.10738	0.13911	-15.149	7.69599e-52	1.05062e-50	DOWN
TCEAL7	136.836	-2.10506	0.110488	-19.0524	6.27758e-81	1.96456e-79	DOWN
WASF3	398.287	-2.10459	0.114165	-18.4346	6.93163e-76	1.91262e-74	DOWN
PLSCR4	1544.05	-2.10454	0.0908632	-23.1617	1.10941e-118	8.57124e-117	DOWN
ABI3BP	2007.55	-2.10422	0.143408	-14.673	9.60399e-49	1.1866e-47	DOWN
RNU6ATAC18P	2.98862	-2.10333	0.151926	-13.8444	1.37456e-43	1.42189e-42	DOWN
AQP1	8656.68	-2.10238	0.105461	-19.9351	2.01854e-88	7.92134e-87	DOWN
RBPMS-AS1	46.3687	-2.10229	0.102303	-20.5496	7.76569e-94	3.43455e-92	DOWN
TF	1722.7	-2.09993	0.233961	-8.97555	2.81944e-19	1.11368e-18	DOWN
VWF	13533	-2.09848	0.0936631	-22.4045	3.55582e-111	2.33184e-109	DOWN
IQSEC3	112.538	-2.09527	0.138883	-15.0866	1.98445e-51	2.67074e-50	DOWN
CRB2	53.5665	-2.09471	0.139829	-14.9805	9.84438e-51	1.29804e-49	DOWN
LINC02623	1.88882	-2.09451	0.225926	-9.27077	1.84806e-20	7.7035e-20	DOWN
HOXA2	45.1385	-2.09411	0.15203	-13.7744	3.63557e-43	3.70343e-42	DOWN
GIMAP3P	1.37836	-2.09308	0.200321	-10.4486	1.48632e-25	7.79681e-25	DOWN
CDKN1C	1046.29	-2.092	0.105641	-19.803	2.80646e-87	1.06092e-85	DOWN
MIR221	2.94012	-2.08895	0.190658	-10.9565	6.18514e-28	3.57029e-27	DOWN
CACHD1	1132.23	-2.08857	0.104477	-19.9908	6.61955e-89	2.62689e-87	DOWN
LOC442497	15.3982	-2.08835	0.206285	-10.1236	4.34001e-24	2.13954e-23	DOWN
LOC100505851	23.7821	-2.08791	0.207337	-10.0702	7.48629e-24	3.65056e-23	DOWN
LINC01140	91.3717	-2.08689	0.118499	-17.611	2.02651e-69	4.61765e-68	DOWN
PPP1R12B	3801.99	-2.08611	0.0769522	-27.1091	7.68521e-162	1.53227e-159	DOWN
CALB2	1155.43	-2.08525	0.205021	-10.1709	2.67324e-24	1.33086e-23	DOWN
LINC01267	3.16992	-2.08176	0.180386	-11.5406	8.23711e-31	5.34224e-30	DOWN
CPM	2379.19	-2.08172	0.111995	-18.5876	4.05061e-77	1.16175e-75	DOWN
MGAT3-AS1	2.92315	-2.08051	0.207618	-10.0208	1.23451e-23	5.97394e-23	DOWN
ATF3	3327.16	-2.08032	0.141215	-14.7316	4.04224e-49	5.04984e-48	DOWN
CLDN8	821.521	-2.07808	0.201488	-10.3137	6.11096e-25	3.12539e-24	DOWN
LINC02347	1.24316	-2.07762	0.301189	-6.89805	5.27198e-12	1.46597e-11	DOWN
GFRA2	100.2	-2.07673	0.164869	-12.5963	2.21379e-36	1.78628e-35	DOWN
FGF1	1059.15	-2.07597	0.105336	-19.708	1.83925e-86	6.81737e-85	DOWN
LINC02289	39.4129	-2.07538	0.128593	-16.1391	1.35469e-58	2.22095e-57	DOWN
PHYHIP	137.066	-2.07456	0.145415	-14.2665	3.53987e-46	3.97259e-45	DOWN
APOLD1	2587.37	-2.0745	0.10604	-19.5633	3.17753e-85	1.14349e-83	DOWN
KCNA1	46.6823	-2.07367	0.19706	-10.523	6.76659e-26	3.60307e-25	DOWN
SPRR2B	0.729638	-2.06896	0.71894	-2.87779	0.00400469	0.00580862	DOWN
CYP2U1-AS1	22.7988	-2.0685	0.137717	-15.02	5.43151e-51	7.21177e-50	DOWN
LOC107986298	22.7988	-2.0685	0.137717	-15.02	5.43151e-51	7.21177e-50	DOWN
PER1	2931.38	-2.06506	0.109618	-18.8387	3.63894e-79	1.09714e-77	DOWN
GNG2	1164.02	-2.06174	0.092562	-22.2742	6.57618e-110	4.21199e-108	DOWN
SLC27A6	245.707	-2.06088	0.202586	-10.1728	2.62138e-24	1.30583e-23	DOWN
LOC574538	6.15669	-2.06007	0.202628	-10.1668	2.78954e-24	1.38708e-23	DOWN
SPTBN1	21459.1	-2.05587	0.0677873	-30.3282	4.86649e-202	2.73442e-199	DOWN
PRELP	4633.21	-2.05535	0.147495	-13.9351	3.87645e-44	4.0834e-43	DOWN
DIPK2B	1512.64	-2.05515	0.085952	-23.9105	2.38352e-126	2.29291e-124	DOWN
TTLL10-AS1	4.93386	-2.05428	0.163711	-12.5482	4.06493e-36	3.24498e-35	DOWN
JAM2	1188.6	-2.0542	0.0940982	-21.8304	1.194e-105	6.99509e-104	DOWN
FGF14-AS2	94.8719	-2.05401	0.121274	-16.937	2.40182e-64	4.66459e-63	DOWN
MEF2C-AS1	27.588	-2.05391	0.122143	-16.8157	1.8721e-63	3.51701e-62	DOWN
SEMA3D	382.635	-2.05175	0.156033	-13.1494	1.71509e-39	1.52746e-38	DOWN
NR4A3	553.212	-2.05011	0.160583	-12.7667	2.51523e-37	2.09656e-36	DOWN
STON1-GTF2A1L	1.873	-2.04997	0.200887	-10.2046	1.8917e-24	9.4788e-24	DOWN
TXNIP	42761.7	-2.04957	0.0881295	-23.2564	1.22608e-119	9.68447e-118	DOWN
MRGPRF	250.514	-2.04882	0.118096	-17.3488	2.01431e-67	4.25276e-66	DOWN
IL17B	71.5252	-2.04744	0.19951	-10.2624	1.04121e-24	5.27824e-24	DOWN
GGTA1	547.508	-2.04689	0.100898	-20.2867	1.6841e-91	7.00944e-90	DOWN
ACO1	3668.66	-2.04529	0.0714392	-28.6298	2.86336e-180	9.43878e-178	DOWN
FFAR4	111.46	-2.04395	0.104942	-19.477	1.72215e-84	6.04783e-83	DOWN
SLC36A2	3.53757	-2.04353	0.217177	-9.40949	4.98573e-21	2.1322e-20	DOWN
CAT	6337.07	-2.04147	0.0684742	-29.8136	2.60032e-195	1.33771e-192	DOWN
SCN11A	46.1055	-2.04092	0.122581	-16.6495	3.05086e-62	5.51766e-61	DOWN
ESR2	48.0935	-2.03975	0.10966	-18.6007	3.16921e-77	9.11074e-76	DOWN
CAV3	3.974	-2.03742	0.196924	-10.3462	4.35303e-25	2.23882e-24	DOWN
LOC102723701	23.1509	-2.03377	0.121656	-16.7174	9.79014e-63	1.7929e-61	DOWN
HOXA7	61.0007	-2.03283	0.166164	-12.2339	2.04893e-34	1.52946e-33	DOWN
ABCB1	366.472	-2.03258	0.119973	-16.942	2.20614e-64	4.29131e-63	DOWN
PEAR1	566.484	-2.03215	0.0950242	-21.3856	1.82112e-101	9.57947e-100	DOWN
LINC02254	2.17567	-2.0321	0.314355	-6.46435	1.01736e-10	2.62138e-10	DOWN
S1PR1	1808.46	-2.03202	0.0994761	-20.4272	9.586e-93	4.10736e-91	DOWN
LINC01894	12.3769	-2.03183	0.151179	-13.4399	3.53009e-41	3.32728e-40	DOWN
NGFR-AS1	2.3837	-2.03037	0.18052	-11.2473	2.38693e-29	1.46541e-28	DOWN
LHFPL6	2736.32	-2.0291	0.087281	-23.2478	1.49568e-119	1.17764e-117	DOWN
SLCO1C1	27.483	-2.02754	0.116205	-17.4479	3.57171e-68	7.76635e-67	DOWN
LRRC70	26.6156	-2.02686	0.113649	-17.8344	3.82122e-71	9.21678e-70	DOWN
C6orf58	7.92339	-2.02664	0.14616	-13.8658	1.02048e-43	1.06006e-42	DOWN
DHRS7C	0.433064	-2.02622	0.268938	-7.53417	4.91464e-14	1.52855e-13	DOWN
SLC35G2	231.584	-2.02531	0.0920955	-21.9914	3.48057e-107	2.10907e-105	DOWN
DAAM2-AS1	24.6663	-2.02277	0.138422	-14.6131	2.3178e-48	2.82978e-47	DOWN
DBX2	19.1214	-2.02152	0.166454	-12.1447	6.12286e-34	4.49452e-33	DOWN
PKDCC	726.212	-2.01889	0.133911	-15.0763	2.32012e-51	3.12081e-50	DOWN
GPRASP1	521.257	-2.0164	0.102922	-19.5916	1.82383e-85	6.59218e-84	DOWN
BMPER	149.758	-2.01609	0.187402	-10.7581	5.42879e-27	3.01541e-26	DOWN
SH3D19	4440.67	-2.01572	0.0723898	-27.8453	1.22709e-170	3.03374e-168	DOWN
RASSF9	248.052	-2.01469	0.125004	-16.117	1.93646e-58	3.16216e-57	DOWN
WDR86	219.875	-2.01441	0.134831	-14.9403	1.80099e-50	2.35089e-49	DOWN
CREB5	539.576	-2.01345	0.11793	-17.0733	2.34586e-65	4.65838e-64	DOWN
HORMAD2-AS1	3.34105	-2.01132	0.164814	-12.2036	2.97401e-34	2.20668e-33	DOWN
C8orf88	28.5604	-2.01049	0.122787	-16.3738	2.94125e-60	5.0288e-59	DOWN
KLF14	21.4927	-2.01005	0.181047	-11.1023	1.22228e-28	7.27803e-28	DOWN
CCL23	16.4752	-2.00938	0.151592	-13.2551	4.21299e-40	3.82511e-39	DOWN
DUSP1	11761.8	-2.00796	0.123502	-16.2585	1.94312e-59	3.24813e-58	DOWN
FAM181A	2.22388	-2.00737	0.273232	-7.34676	2.0307e-13	6.10765e-13	DOWN
LINC01354	47.8169	-2.00288	0.161157	-12.4282	1.83789e-35	1.42797e-34	DOWN
MIR27B	4.25304	-2.00218	0.213815	-9.36407	7.6721e-21	3.25682e-20	DOWN
IL17D	104.342	-2.00087	0.0983217	-20.3502	4.62196e-92	1.94666e-90	DOWN
LINC01152	191.21	-1.99952	0.249336	-8.01937	1.06292e-15	3.59585e-15	DOWN
CDC20P1	26.5327	-1.9984	0.122803	-16.2732	1.53064e-59	2.57254e-58	DOWN
KLHL4	62.1578	-1.99771	0.119076	-16.7768	3.60726e-63	6.68533e-62	DOWN
NPR3	1293.6	-1.99728	0.176099	-11.3418	8.14296e-30	5.09667e-29	DOWN
NMRK2	1.78674	-1.99624	0.270636	-7.37612	1.62968e-13	4.92428e-13	DOWN
GAS1RR	91.8102	-1.99526	0.111941	-17.8243	4.58173e-71	1.09975e-69	DOWN
LIMS2	1395.89	-1.99386	0.0930768	-21.4216	8.4016e-102	4.5057e-100	DOWN
IHO1	52.2622	-1.99367	0.109538	-18.2007	5.09958e-74	1.32852e-72	DOWN
BBOX1	510.861	-1.99346	0.224248	-8.88955	6.1355e-19	2.39067e-18	DOWN
EGFL6	432.098	-1.99288	0.169653	-11.7468	7.33746e-32	4.96318e-31	DOWN
PTPRQ	113.936	-1.99255	0.281243	-7.0848	1.39243e-12	4.00898e-12	DOWN
PFKFB3	9211.37	-1.9925	0.10368	-19.2177	2.62931e-82	8.64419e-81	DOWN
AMPD1	41.2924	-1.99117	0.195921	-10.1632	2.89557e-24	1.43836e-23	DOWN
LETR1	64.6122	-1.98982	0.112049	-17.7585	1.48265e-70	3.48106e-69	DOWN
KCNH8	62.7734	-1.98861	0.202334	-9.82831	8.50364e-23	3.95403e-22	DOWN
TMEM88	126.465	-1.98544	0.107217	-18.518	1.47772e-76	4.15156e-75	DOWN
NLGN1	78.595	-1.98404	0.209754	-9.45887	3.11303e-21	1.34364e-20	DOWN
HTR4	3.08445	-1.98358	0.173191	-11.4531	2.26843e-30	1.44631e-29	DOWN
HSD3BP2	13.9618	-1.98258	0.514976	-3.84984	0.000118196	0.000198046	DOWN
DLGAP2	17.5177	-1.98012	0.144837	-13.6713	1.5063e-42	1.4992e-41	DOWN
CXCR2	36.6751	-1.97975	0.130995	-15.1132	1.32503e-51	1.79108e-50	DOWN
TDRD10	60.1924	-1.97967	0.129199	-15.3226	5.39832e-53	7.61773e-52	DOWN
RPS17P1	1.83974	-1.9783	0.204297	-9.68347	3.54464e-22	1.60238e-21	DOWN
PTGFR	265.007	-1.97658	0.182422	-10.8352	2.3453e-27	1.32441e-26	DOWN
CCL13	119.841	-1.97623	0.199141	-9.92378	3.28106e-23	1.55936e-22	DOWN
PALM2AKAP2	5785.01	-1.97522	0.0827047	-23.8828	4.62488e-126	4.39773e-124	DOWN
CCDC85A	55.3371	-1.97385	0.154938	-12.7396	3.56191e-37	2.9521e-36	DOWN
MFAP5	3706.22	-1.97094	0.136002	-14.492	1.36039e-47	1.61463e-46	DOWN
P3H2-AS1	5.2693	-1.9705	0.255218	-7.72085	1.15557e-14	3.71609e-14	DOWN
DCN	45922	-1.96941	0.119317	-16.5056	3.34164e-61	5.85094e-60	DOWN
PTGIS	1924.44	-1.96906	0.126638	-15.5488	1.62112e-54	2.38423e-53	DOWN
EPAS1	11399	-1.9684	0.0830628	-23.6978	3.8026e-124	3.46906e-122	DOWN
LUZP2	119.66	-1.96703	0.196731	-9.99855	1.54646e-23	7.44557e-23	DOWN
NPAS4	7.62908	-1.96578	0.176999	-11.1061	1.17133e-28	6.98475e-28	DOWN
MMP28	375.196	-1.96525	0.121953	-16.1147	2.01073e-58	3.27911e-57	DOWN
ALDOC	887.347	-1.96502	0.140811	-13.955	2.9312e-44	3.1009e-43	DOWN
RGS2	2602.86	-1.965	0.142981	-13.7431	5.60367e-43	5.67553e-42	DOWN
MYCT1	686.688	-1.96455	0.0880601	-22.3092	3.01117e-110	1.94883e-108	DOWN
CNKSR2	114.483	-1.9639	0.158675	-12.3768	3.48808e-35	2.67896e-34	DOWN
SYNPO	5936.91	-1.96263	0.0839759	-23.3713	8.36732e-121	6.78247e-119	DOWN
FXYD2	8.08544	-1.96203	0.14742	-13.3092	2.04787e-40	1.87934e-39	DOWN
NGFR	1073.77	-1.9614	0.161596	-12.1377	6.66787e-34	4.89023e-33	DOWN
EHD2	7288.01	-1.95983	0.0862946	-22.711	3.48959e-114	2.45094e-112	DOWN
LINC02817	3.40295	-1.95983	0.17827	-10.9936	4.10415e-28	2.39475e-27	DOWN
TRMT9B	416.492	-1.95862	0.148943	-13.1502	1.69836e-39	1.5131e-38	DOWN
PTCHD1	328.571	-1.9549	0.237164	-8.24285	1.68158e-16	5.9019e-16	DOWN
SNTG2	33.8054	-1.9546	0.191092	-10.2286	1.47625e-24	7.43327e-24	DOWN
CDH23	482.13	-1.95182	0.114666	-17.0218	5.66187e-65	1.11625e-63	DOWN
PMP2	7.95469	-1.95145	0.384329	-5.07755	3.82335e-07	7.81583e-07	DOWN
MEIS1-AS2	4.24719	-1.95012	0.199256	-9.78703	1.28003e-22	5.90963e-22	DOWN
CLEC4M	3.68264	-1.94983	0.252475	-7.72285	1.13758e-14	3.66061e-14	DOWN
FERMT2	3692.34	-1.94914	0.0821044	-23.7398	1.39953e-124	1.29107e-122	DOWN
MAFTRR	16.3611	-1.94879	0.129485	-15.0503	3.43843e-51	4.6025e-50	DOWN
ID4	2455.96	-1.94711	0.169985	-11.4546	2.22992e-30	1.42272e-29	DOWN
LOC124900396	3.37611	-1.9469	0.144452	-13.4778	2.11386e-41	2.01236e-40	DOWN
THSD7B	131.034	-1.94644	0.145652	-13.3636	9.87191e-41	9.17531e-40	DOWN
ADGRF5	2640.89	-1.9464	0.0833887	-23.3413	1.68735e-120	1.35443e-118	DOWN
VIP	5.8559	-1.9458	0.13807	-14.0929	4.20174e-45	4.55214e-44	DOWN
TAL1	197.621	-1.94498	0.0961593	-20.2267	5.70281e-91	2.34204e-89	DOWN
EFEMP1	7554.32	-1.94449	0.132379	-14.6888	7.60863e-49	9.41953e-48	DOWN
LOC158434	6.55985	-1.94328	0.372289	-5.21981	1.79109e-07	3.74723e-07	DOWN
KLK2	40.9257	-1.94292	0.25669	-7.56915	3.75676e-14	1.17478e-13	DOWN
MYOZ2	11.2128	-1.94239	0.166904	-11.6377	2.65028e-31	1.75288e-30	DOWN
RGN	155.061	-1.94152	0.166192	-11.6824	1.5673e-31	1.04613e-30	DOWN
USHBP1	159.821	-1.93926	0.0927479	-20.9089	4.44105e-97	2.10741e-95	DOWN
CACNA2D1	937.306	-1.93625	0.113816	-17.0122	6.66927e-65	1.31173e-63	DOWN
TRDJ1	1.9904	-1.9352	0.219115	-8.8319	1.02911e-18	3.97046e-18	DOWN
FOXP2	192.893	-1.93408	0.138878	-13.9264	4.37773e-44	4.60164e-43	DOWN
PNPLA2	6221.1	-1.93265	0.0831597	-23.2402	1.78571e-119	1.39709e-117	DOWN
GYPC	1478.23	-1.93124	0.0961502	-20.0857	9.84182e-90	3.94999e-88	DOWN
LINC03018	2.39017	-1.93103	0.209446	-9.21974	2.97832e-20	1.23091e-19	DOWN
LTBP4	3658.14	-1.92974	0.0904282	-21.3401	4.82401e-101	2.50555e-99	DOWN
EMCN	1234.73	-1.9289	0.0971852	-19.8477	1.15356e-87	4.42162e-86	DOWN
ABCB11	21.2403	-1.9288	0.200131	-9.63765	5.54422e-22	2.48225e-21	DOWN
PROS1	1604.13	-1.92865	0.0978425	-19.7118	1.70665e-86	6.33536e-85	DOWN
FAXDC2	1936.42	-1.9273	0.137657	-14.0007	1.54256e-44	1.64312e-43	DOWN
UNC13C	13.654	-1.9265	0.202343	-9.52099	1.7153e-21	7.48716e-21	DOWN
SOCS3	4954.36	-1.92522	0.117508	-16.3837	2.49919e-60	4.28338e-59	DOWN
FOLR2	751.961	-1.92495	0.134197	-14.3442	1.15844e-46	1.32165e-45	DOWN
SV2B	191.81	-1.92449	0.145075	-13.2655	3.67035e-40	3.33856e-39	DOWN
TEX26-AS1	8.27252	-1.92441	0.18733	-10.2728	9.34486e-25	4.7479e-24	DOWN
ABRA	2.55804	-1.92327	0.211377	-9.09879	9.13436e-20	3.69001e-19	DOWN
MMRN2	2543.68	-1.92083	0.0875424	-21.9417	1.03831e-106	6.20049e-105	DOWN
VLDLR-AS1	64.8818	-1.92081	0.153321	-12.528	5.24433e-36	4.16665e-35	DOWN
PLPP3	3394.05	-1.9207	0.0733932	-26.17	5.83805e-151	8.69482e-149	DOWN
CELF2	2338.16	-1.91889	0.102441	-18.7317	2.73273e-78	8.11059e-77	DOWN
ROBO4	1226.38	-1.91849	0.081489	-23.5429	1.48353e-122	1.28242e-120	DOWN
SH3BGRL2	1385.54	-1.91797	0.0981783	-19.5355	5.47633e-85	1.94528e-83	DOWN
MIR497HG	17.7656	-1.91714	0.126827	-15.1162	1.26568e-51	1.71366e-50	DOWN
ADGRL3	250.48	-1.91587	0.181082	-10.5801	3.68457e-26	1.979e-25	DOWN
LINC01668	2.66207	-1.91401	0.200611	-9.54093	1.4156e-21	6.20749e-21	DOWN
LINC00989	24.0702	-1.9137	0.119605	-16.0002	1.27381e-57	2.03308e-56	DOWN
MAPK10	643.045	-1.91165	0.140334	-13.6221	2.95767e-42	2.90284e-41	DOWN
TLN2	2511.74	-1.91134	0.0779319	-24.5257	7.8566e-133	8.37236e-131	DOWN
CCBE1	123.13	-1.90776	0.146375	-13.0334	7.90441e-39	6.86651e-38	DOWN
NR4A1	4672.24	-1.90773	0.150108	-12.709	5.26915e-37	4.3452e-36	DOWN
OSR1	599.13	-1.90635	0.191659	-9.94655	2.61087e-23	1.24587e-22	DOWN
ESRG	4.48579	-1.90516	0.351084	-5.42652	5.74646e-08	1.24426e-07	DOWN
RPSAP70	10.6607	-1.90381	0.115219	-16.5234	2.49098e-61	4.39261e-60	DOWN
SLC25A27	250.678	-1.9036	0.138706	-13.724	7.28931e-43	7.34367e-42	DOWN
CXCL12	8795.79	-1.90271	0.102414	-18.5786	4.78753e-77	1.36993e-75	DOWN
NMT2	1092.7	-1.90132	0.0819896	-23.1898	5.76949e-119	4.47145e-117	DOWN
ANGPTL4	1417.77	-1.90129	0.163706	-11.6141	3.49644e-31	2.30145e-30	DOWN
CSRNP1	2925.59	-1.89995	0.0868321	-21.8807	3.96756e-106	2.34665e-104	DOWN
SLC10A6	49.6717	-1.89732	0.134516	-14.1049	3.54479e-45	3.85052e-44	DOWN
CXCL3	34.8381	-1.89649	0.174283	-10.8817	1.40945e-27	8.02346e-27	DOWN
AGMO	47.0494	-1.89442	0.181611	-10.4312	1.78637e-25	9.33599e-25	DOWN
LOC124907392	20.9974	-1.89378	0.149342	-12.6808	7.55198e-37	6.19057e-36	DOWN
ST6GALNAC3	191.985	-1.89283	0.0966766	-19.579	2.33538e-85	8.41656e-84	DOWN
EMP1	13075.5	-1.89281	0.093196	-20.31	1.04993e-91	4.3921e-90	DOWN
MAP7D3	670.602	-1.89187	0.0999761	-18.9232	7.34981e-80	2.24888e-78	DOWN
ASTN1	98.4053	-1.89006	0.188983	-10.0012	1.50542e-23	7.25626e-23	DOWN
RNU6-1065P	1.08968	-1.88813	0.229035	-8.24386	1.66747e-16	5.85332e-16	DOWN
SFTPB	41.297	-1.8873	0.262521	-7.18917	6.51884e-13	1.90909e-12	DOWN
MAS1	2.27301	-1.8819	0.228307	-8.24283	1.68179e-16	5.9019e-16	DOWN
MIR23B	2.35122	-1.88026	0.241363	-7.79017	6.69178e-15	2.17972e-14	DOWN
CAVIN1	19122.4	-1.87985	0.0871961	-21.5589	4.36725e-103	2.42633e-101	DOWN
PENK-AS1	5.01107	-1.87718	0.270853	-6.93061	4.19042e-12	1.17251e-11	DOWN
NMB	398.756	-1.87641	0.121616	-15.4289	1.04624e-53	1.50648e-52	DOWN
PLPP7	159.527	-1.87637	0.104196	-18.0081	1.68402e-72	4.23972e-71	DOWN
ACTG2	4758.21	-1.87487	0.217346	-8.62622	6.34106e-18	2.36598e-17	DOWN
SOX7	307.901	-1.87438	0.100927	-18.5716	5.45959e-77	1.55683e-75	DOWN
TEK	936.665	-1.87195	0.0973017	-19.2386	1.7583e-82	5.82715e-81	DOWN
GIMAP8	973.602	-1.8707	0.088662	-21.0993	8.07322e-99	3.99189e-97	DOWN
PSD2	42.8836	-1.87026	0.154523	-12.1034	1.01274e-33	7.36626e-33	DOWN
TSHB	1.17463	-1.86894	0.180145	-10.3747	3.23374e-25	1.6715e-24	DOWN
VLDLR	1047.13	-1.86835	0.114814	-16.2729	1.53644e-59	2.58054e-58	DOWN
PTPRB	1720.08	-1.86826	0.096483	-19.3636	1.56416e-83	5.30462e-82	DOWN
LRFN5	77.915	-1.86792	0.156202	-11.9584	5.86841e-33	4.15477e-32	DOWN
KIF25	38.6209	-1.8674	0.158436	-11.7864	4.58666e-32	3.123e-31	DOWN
JCHAIN	10876	-1.86658	0.193355	-9.65363	4.7444e-22	2.13149e-21	DOWN
HYCC1	1319.26	-1.8644	0.0988572	-18.8595	2.45347e-79	7.42437e-78	DOWN
TBX18-AS1	3.93317	-1.86414	0.167087	-11.1567	6.63979e-29	4.00184e-28	DOWN
ARHGEF15	964.719	-1.86359	0.0884984	-21.0578	1.9378e-98	9.46802e-97	DOWN
BMP6	331.715	-1.86327	0.139422	-13.3642	9.78911e-41	9.10178e-40	DOWN
GREM2	140.068	-1.86322	0.170725	-10.9135	9.93203e-28	5.68618e-27	DOWN
KANK1	3059.57	-1.86164	0.0890875	-20.8967	5.7369e-97	2.71192e-95	DOWN
RNF157	274.567	-1.86117	0.136271	-13.6579	1.81126e-42	1.79478e-41	DOWN
LOC101929667	11.4556	-1.85977	0.120005	-15.4974	3.61059e-54	5.26635e-53	DOWN
PRCD	43.2548	-1.85848	0.0997427	-18.6327	1.74378e-77	5.05409e-76	DOWN
LINC02712	9.12723	-1.85771	0.185765	-10.0003	1.51869e-23	7.31474e-23	DOWN
HORMAD2	1.75505	-1.85662	0.27481	-6.75602	1.41837e-11	3.84922e-11	DOWN
ANGPTL2	5175.24	-1.85622	0.100851	-18.4055	1.18777e-75	3.25197e-74	DOWN
LINC02458	8.26551	-1.85221	0.16887	-10.9682	5.43175e-28	3.14348e-27	DOWN
RASL10A	73.549	-1.84998	0.121695	-15.2018	3.44001e-52	4.74595e-51	DOWN
TMEM220-AS1	20.9568	-1.84949	0.117535	-15.7356	8.61915e-56	1.31052e-54	DOWN
ADGRG3	38.9923	-1.84938	0.156456	-11.8204	3.06258e-32	2.09915e-31	DOWN
NOS1	16.1063	-1.84937	0.194302	-9.51801	1.76519e-21	7.69813e-21	DOWN
SNCA	107.903	-1.84911	0.10016	-18.4615	4.21723e-76	1.17149e-74	DOWN
LINC02949	1.39579	-1.84904	0.258882	-7.14243	9.16985e-13	2.66682e-12	DOWN
EGFR	4234.05	-1.849	0.167325	-11.0504	2.18284e-28	1.28461e-27	DOWN
PRKN	198.495	-1.84887	0.104833	-17.6363	1.297e-69	2.96355e-68	DOWN
NDN	1004.05	-1.84881	0.099479	-18.5849	4.25494e-77	1.21894e-75	DOWN
HOGA1	46.5443	-1.84826	0.166255	-11.117	1.03683e-28	6.20215e-28	DOWN
SMIM35	17.6964	-1.84693	0.168992	-10.9292	8.36265e-28	4.80367e-27	DOWN
KCNA6	46.4424	-1.84471	0.180557	-10.2168	1.66811e-24	8.37883e-24	DOWN
LOC105377724	2.26268	-1.84464	0.255076	-7.23175	4.7682e-13	1.4069e-12	DOWN
LINC03095	27.8965	-1.84446	0.189398	-9.73853	2.06518e-22	9.42713e-22	DOWN
CCDC80	15976.5	-1.84428	0.121662	-15.159	6.60507e-52	9.02693e-51	DOWN
CRYBG3	1086.54	-1.84369	0.130818	-14.0935	4.16266e-45	4.51375e-44	DOWN
LOC644909	3.09252	-1.84032	0.139172	-13.2234	6.4327e-40	5.81058e-39	DOWN
PLD5	30.6829	-1.83831	0.226238	-8.12556	4.45291e-16	1.53285e-15	DOWN
LINC00974	2.03613	-1.83753	0.204567	-8.98256	2.64539e-19	1.04744e-18	DOWN
OR10AB1P	2.16759	-1.83504	0.196325	-9.34695	9.02117e-21	3.8164e-20	DOWN
PDGFD	1720.06	-1.82735	0.101793	-17.9517	4.6545e-72	1.15419e-70	DOWN
LNCOG	22.7113	-1.82702	0.123728	-14.7665	2.4108e-49	3.03319e-48	DOWN
EPDR1	832.2	-1.82609	0.107329	-17.014	6.47045e-65	1.27364e-63	DOWN
CYP3A4	9.22562	-1.82204	0.171193	-10.6432	1.87597e-26	1.02113e-25	DOWN
ELOVL3	61.7446	-1.82079	0.167703	-10.8572	1.84238e-27	1.04423e-26	DOWN
TUBBP9	0.996146	-1.81917	0.206413	-8.81326	1.21561e-18	4.67687e-18	DOWN
MAML2	1783.32	-1.81713	0.108548	-16.7403	6.66486e-63	1.22601e-61	DOWN
KANK3	212.688	-1.8169	0.114386	-15.8839	8.19616e-57	1.28493e-55	DOWN
HOXA-AS3	16.5178	-1.81598	0.17237	-10.5353	5.93629e-26	3.16709e-25	DOWN
EGFLAM	746.233	-1.81551	0.0877612	-20.687	4.53737e-95	2.05453e-93	DOWN
WSCD1	156.389	-1.81528	0.118173	-15.3612	2.97808e-53	4.2412e-52	DOWN
UBE2E2-DT	1.45629	-1.81421	0.178659	-10.1546	3.16058e-24	1.56748e-23	DOWN
MIR126	2.35933	-1.81363	0.211529	-8.57391	1.00029e-17	3.70157e-17	DOWN
CYYR1	1435.81	-1.81291	0.103009	-17.5995	2.48479e-69	5.64109e-68	DOWN
TACC1	6509.84	-1.81245	0.104872	-17.2824	6.38107e-67	1.32906e-65	DOWN
XG	355.23	-1.8118	0.12562	-14.4228	3.71787e-47	4.3255e-46	DOWN
TERLR1	2.06789	-1.81142	0.22783	-7.95077	1.85359e-15	6.21374e-15	DOWN
CDC14B	880.713	-1.81121	0.0825023	-21.9535	8.0181e-107	4.79979e-105	DOWN
PCDH18	1752.69	-1.81096	0.10984	-16.4874	4.52327e-61	7.89751e-60	DOWN
NMNAT2	329.388	-1.81062	0.183156	-9.88565	4.80465e-23	2.26517e-22	DOWN
BTNL2	2.91697	-1.80961	0.196831	-9.19372	3.79496e-20	1.55878e-19	DOWN
AIFM2	1531.01	-1.80923	0.0847368	-21.3511	3.80578e-101	1.98085e-99	DOWN
FOXO1	1640.64	-1.80912	0.0786369	-23.006	4.0559e-117	3.0203e-115	DOWN
FRMPD4	8.59058	-1.80877	0.21127	-8.56142	1.11483e-17	4.11556e-17	DOWN
TMEM273	488.52	-1.80637	0.0978244	-18.4654	3.9175e-76	1.08945e-74	DOWN
LOC102724104	2.36184	-1.80512	0.231556	-7.79562	6.40929e-15	2.08936e-14	DOWN
FAM181A-AS1	1.58863	-1.80347	0.268929	-6.7061	1.99896e-11	5.37586e-11	DOWN
ITSN1	3133.36	-1.80139	0.0658074	-27.3737	5.64483e-165	1.18269e-162	DOWN
PPP1R16B	855.195	-1.79917	0.127806	-14.0774	5.23175e-45	5.6507e-44	DOWN
SPATA9	26.4937	-1.79912	0.0921214	-19.5299	6.11173e-85	2.16476e-83	DOWN
GVINP2	1.99853	-1.79704	0.261239	-6.8789	6.03159e-12	1.67155e-11	DOWN
FBLN5	3808.33	-1.7964	0.110911	-16.1968	5.30783e-59	8.80118e-58	DOWN
COL4A2-AS1	4.22561	-1.79591	0.147811	-12.1501	5.73101e-34	4.21188e-33	DOWN
DLC1	3158.84	-1.79555	0.0932254	-19.2603	1.15607e-82	3.8416e-81	DOWN
RAPGEF4-AS1	3.02806	-1.79535	0.248077	-7.2371	4.5839e-13	1.35349e-12	DOWN
PLPP1	1578.64	-1.79477	0.0763899	-23.4948	4.60803e-122	3.94202e-120	DOWN
ANTXR2	2679.99	-1.79454	0.0815506	-22.0053	2.56368e-107	1.55729e-105	DOWN
LINC01249	4.93615	-1.79441	0.46806	-3.83373	0.000126214	0.000210938	DOWN
ARHGAP36	300.093	-1.79151	0.388149	-4.61553	3.92102e-06	7.45115e-06	DOWN
APCDD1L	429.879	-1.79138	0.186345	-9.61325	7.02959e-22	3.1314e-21	DOWN
PDE1B	386.114	-1.79099	0.0961489	-18.6272	1.93357e-77	5.57801e-76	DOWN
DAAM2	1053.57	-1.79074	0.10224	-17.5151	1.09847e-68	2.43564e-67	DOWN
SPRY1	2863.7	-1.78968	0.102449	-17.4691	2.46431e-68	5.3916e-67	DOWN
SRL	62.7187	-1.78642	0.116317	-15.3582	3.11969e-53	4.4352e-52	DOWN
STAC2	3689.56	-1.78539	0.269574	-6.62302	3.51928e-11	9.32054e-11	DOWN
SPAAR	120.987	-1.785	0.158749	-11.2442	2.47424e-29	1.51826e-28	DOWN
MSRB3	2858.06	-1.78351	0.09936	-17.95	4.80058e-72	1.18922e-70	DOWN
ADCY4	717.354	-1.78315	0.0969065	-18.4007	1.29744e-75	3.54437e-74	DOWN
HSD52	18.5108	-1.78306	0.103629	-17.2062	2.38594e-66	4.85896e-65	DOWN
RSPO1	196.852	-1.78111	0.207952	-8.56499	1.08089e-17	3.99206e-17	DOWN
VGLL3	1142.85	-1.78102	0.119213	-14.9397	1.81664e-50	2.37006e-49	DOWN
SELP	612.261	-1.78079	0.159683	-11.152	6.99952e-29	4.21146e-28	DOWN
LAMA3	3876.5	-1.78028	0.149668	-11.8948	1.25911e-32	8.78111e-32	DOWN
SLC13A2	411.285	-1.78024	0.239404	-7.43613	1.03677e-13	3.16445e-13	DOWN
P2RY14	141.015	-1.77916	0.10567	-16.837	1.30682e-63	2.46629e-62	DOWN
CTSG	145.509	-1.7786	0.184887	-9.61995	6.58654e-22	2.93563e-21	DOWN
MRC1	1056.74	-1.77794	0.162354	-10.951	6.57271e-28	3.78605e-27	DOWN
LOC124909423	4.50934	-1.77722	0.151747	-11.7118	1.1094e-31	7.4491e-31	DOWN
CNRIP1	607.642	-1.7768	0.0846515	-20.9896	8.16336e-98	3.93417e-96	DOWN
LINC01352	17.5911	-1.77675	0.119632	-14.8518	6.76809e-50	8.64741e-49	DOWN
ACKR3	2175.33	-1.77508	0.113332	-15.6626	2.72662e-55	4.11242e-54	DOWN
TENM2	444.221	-1.77447	0.175351	-10.1196	4.52488e-24	2.22846e-23	DOWN
ZNF366	170.858	-1.77165	0.110549	-16.026	8.4092e-58	1.35088e-56	DOWN
KRT14	14196.2	-1.77073	0.261824	-6.76306	1.35106e-11	3.67057e-11	DOWN
KCTD8	5.02406	-1.76964	0.245083	-7.22055	5.17758e-13	1.5246e-12	DOWN
KCNAB1	314.116	-1.76922	0.101284	-17.468	2.5109e-68	5.48384e-67	DOWN
GPR34	561.015	-1.76771	0.104633	-16.8945	4.94106e-64	9.4696e-63	DOWN
BTN1A1	11.8528	-1.76742	0.186568	-9.47332	2.71094e-21	1.17316e-20	DOWN
HAND2-AS1	105.287	-1.76741	0.122275	-14.4543	2.35476e-47	2.75909e-46	DOWN
LOC102723341	13.0416	-1.76738	0.224672	-7.86649	3.6472e-15	1.2029e-14	DOWN
ADAMTSL4	599.874	-1.76595	0.117661	-15.0088	6.42976e-51	8.52348e-50	DOWN
CD302	292.818	-1.76515	0.10337	-17.0761	2.23706e-65	4.44588e-64	DOWN
LOC100505774	84.4677	-1.76475	0.101088	-17.4575	3.01997e-68	6.57243e-67	DOWN
PPP1CB-DT	84.4677	-1.76475	0.101088	-17.4575	3.01997e-68	6.57243e-67	DOWN
HOXA3	145.026	-1.76389	0.134745	-13.0906	3.72694e-39	3.27671e-38	DOWN
TMT1A	5088.7	-1.76355	0.0800717	-22.0246	1.67358e-107	1.02416e-105	DOWN
LRIG2-DT	26.7088	-1.7618	0.121709	-14.4756	1.72911e-47	2.04539e-46	DOWN
SLC1A7	81.0539	-1.76145	0.134026	-13.1426	1.87661e-39	1.6695e-38	DOWN
LOC124904219	3.24368	-1.7613	0.156976	-11.2202	3.24382e-29	1.98262e-28	DOWN
PACRG-AS1	6.20865	-1.76083	0.185478	-9.49347	2.2347e-21	9.69611e-21	DOWN
CEP112	391.553	-1.75713	0.0814013	-21.5861	2.42797e-103	1.35501e-101	DOWN
PROX1-AS1	8.26374	-1.75617	0.231865	-7.5741	3.6162e-14	1.13197e-13	DOWN
LOC112268208	3.83564	-1.75555	0.202098	-8.68659	3.73466e-18	1.40643e-17	DOWN
OR1E1	1.23946	-1.75511	0.349974	-5.01496	5.30439e-07	1.07395e-06	DOWN
TESC	201.474	-1.75398	0.155522	-11.278	1.68545e-29	1.04122e-28	DOWN
FLRT2-AS1	10.1192	-1.75273	0.13224	-13.2541	4.27012e-40	3.87556e-39	DOWN
MRGPRX4	0.997816	-1.75236	0.320867	-5.46133	4.72581e-08	1.02957e-07	DOWN
F8	1331.21	-1.75085	0.0788988	-22.1911	4.18554e-109	2.62638e-107	DOWN
LINC02518	5.62133	-1.74801	0.226789	-7.70764	1.28168e-14	4.11198e-14	DOWN
LHX6	419.893	-1.74762	0.109358	-15.9808	1.74035e-57	2.77055e-56	DOWN
DUXAP1	1.24081	-1.74701	0.188254	-9.28011	1.69309e-20	7.07544e-20	DOWN
GRK3	2254.32	-1.74613	0.0769939	-22.6788	7.25553e-114	5.06719e-112	DOWN
LAMA2	2221.57	-1.74424	0.127285	-13.7034	9.6941e-43	9.73465e-42	DOWN
ZSCAN4	3.47084	-1.74312	0.222129	-7.84736	4.24896e-15	1.39802e-14	DOWN
AGPAT2	3992.28	-1.7427	0.100159	-17.3994	8.33371e-68	1.79943e-66	DOWN
CHRNA2	18.8785	-1.74188	0.323836	-5.3789	7.49407e-08	1.609e-07	DOWN
GPAT3	335.657	-1.74054	0.125935	-13.821	1.90486e-43	1.95979e-42	DOWN
MUC7	51.1048	-1.74019	0.402097	-4.3278	1.50608e-05	2.73022e-05	DOWN
WSCD2	99.2503	-1.73925	0.192161	-9.05102	1.41635e-19	5.67527e-19	DOWN
TRPM6	71.173	-1.73806	0.176465	-9.84929	6.90272e-23	3.22357e-22	DOWN
OR2L1P	1.21566	-1.73777	0.255833	-6.79261	1.10126e-11	3.00677e-11	DOWN
LINC02478	9.12724	-1.73622	0.21214	-8.1843	2.73899e-16	9.51467e-16	DOWN
SLC26A3	284.58	-1.73609	0.272113	-6.38005	1.77033e-10	4.495e-10	DOWN
CCDC8	1129.57	-1.734	0.129253	-13.4155	4.90297e-41	4.60548e-40	DOWN
CCM2L	140.127	-1.73303	0.0865489	-20.0237	3.42069e-89	1.35964e-87	DOWN
GRXCR2	2.16699	-1.73147	0.194671	-8.89433	5.87719e-19	2.29545e-18	DOWN
VGLL2	1.11338	-1.73109	0.28911	-5.98767	2.12872e-09	5.06139e-09	DOWN
GABRA2	63.2313	-1.72985	0.251396	-6.88097	5.94459e-12	1.64799e-11	DOWN
OR7E28P	1.19299	-1.72905	0.266429	-6.48971	8.6002e-11	2.22548e-10	DOWN
MIR6757	1.44918	-1.72885	0.186053	-9.29229	1.50999e-20	6.32523e-20	DOWN
KRT5	18126.1	-1.7277	0.246717	-7.00278	2.50936e-12	7.10722e-12	DOWN
MTATP6P16	1.59523	-1.7263	0.248069	-6.95898	3.42748e-12	9.64132e-12	DOWN
RECK	1124.84	-1.72563	0.0918659	-18.7843	1.01549e-78	3.03945e-77	DOWN
PRIMA1	281.947	-1.72356	0.147486	-11.6863	1.49831e-31	1.00143e-30	DOWN
EEPD1	773.922	-1.72326	0.0757074	-22.7621	1.08911e-114	7.73735e-113	DOWN
CLIP4	1227.44	-1.72305	0.118711	-14.5147	9.78046e-48	1.16813e-46	DOWN
MEG3	1145.53	-1.72291	0.135071	-12.7556	2.90284e-37	2.41396e-36	DOWN
SNCG	1716.78	-1.72002	0.178779	-9.62092	6.5242e-22	2.90941e-21	DOWN
KLF9	3536.8	-1.71988	0.0816784	-21.0568	1.98155e-98	9.64367e-97	DOWN
ABCA9-AS1	2.74303	-1.71696	0.306517	-5.60151	2.12492e-08	4.74352e-08	DOWN
TRABD2B	365.447	-1.71547	0.145724	-11.7721	5.43727e-32	3.692e-31	DOWN
LRRTM2	62.7869	-1.71509	0.178928	-9.58535	9.21481e-22	4.074e-21	DOWN
MBNL1-AS1	217.048	-1.71482	0.107716	-15.9199	4.61063e-57	7.27897e-56	DOWN
LINC02880	7.65228	-1.71472	0.233533	-7.34252	2.09612e-13	6.30135e-13	DOWN
POU2AF2	22.0493	-1.71455	0.180987	-9.47333	2.71065e-21	1.17316e-20	DOWN
SPARCL1	18961.6	-1.71454	0.0988276	-17.3488	2.01239e-67	4.25234e-66	DOWN
STBD1	123.071	-1.71451	0.091764	-18.6838	6.70078e-78	1.9675e-76	DOWN
C2CD2	2685.56	-1.71444	0.0800395	-21.4199	8.72149e-102	4.66713e-100	DOWN
ROBO3	294.421	-1.71297	0.112049	-15.2877	9.23013e-53	1.29436e-51	DOWN
VWCE	61.828	-1.71183	0.120706	-14.1818	1.18684e-45	1.30993e-44	DOWN
DIO3OS	102.775	-1.71174	0.172566	-9.91938	3.42872e-23	1.62828e-22	DOWN
LINC02554	1.60041	-1.70948	0.237295	-7.20403	5.84577e-13	1.71665e-12	DOWN
ZNF728	24.7153	-1.70937	0.196909	-8.68104	3.92149e-18	1.47499e-17	DOWN
MYEOV	490.967	-1.70934	0.22745	-7.51526	5.67997e-14	1.75862e-13	DOWN
ACSS2	3130.89	-1.70912	0.0671339	-25.4584	5.70315e-143	7.19383e-141	DOWN
LINC01198	38.6154	-1.7089	0.359877	-4.74855	2.04877e-06	3.97768e-06	DOWN
TRIM50	7.13818	-1.70835	0.182527	-9.35942	8.01754e-21	3.39938e-20	DOWN
HSPC324	13.587	-1.70741	0.117656	-14.5119	1.01787e-47	1.21452e-46	DOWN
RETSAT	7168.29	-1.70729	0.0720409	-23.6989	3.70112e-124	3.389e-122	DOWN
NR3C1	4048.9	-1.7067	0.0796472	-21.4282	7.29254e-102	3.93654e-100	DOWN
RBPMS2	271.067	-1.70503	0.109209	-15.6125	5.98093e-55	8.90225e-54	DOWN
CITED1	6.5371	-1.70404	0.243557	-6.99647	2.62483e-12	7.43002e-12	DOWN
HLX-AS1	3.14628	-1.70204	0.142833	-11.9164	9.72625e-33	6.81389e-32	DOWN
TLCD2	768.1	-1.70168	0.0896653	-18.9782	2.58422e-80	7.95637e-79	DOWN
GLB1L3	37.9183	-1.7006	0.204807	-8.30341	1.01168e-16	3.5885e-16	DOWN
LINC02139	3.89303	-1.69977	0.12683	-13.4019	5.89311e-41	5.51667e-40	DOWN
PCDHGB7	245.825	-1.69927	0.108631	-15.6426	3.72997e-55	5.58884e-54	DOWN
SFTPA1	12.7072	-1.69895	0.413079	-4.1129	3.90726e-05	6.83452e-05	DOWN
LINC02388	4.86598	-1.69822	0.181468	-9.35824	8.10795e-21	3.43653e-20	DOWN
CYP7A1	3.71389	-1.69786	0.149037	-11.3922	4.57177e-30	2.88631e-29	DOWN
SOX5	284.291	-1.69782	0.14965	-11.3453	7.82799e-30	4.90077e-29	DOWN
FGF7	703.864	-1.69619	0.127148	-13.3403	1.34931e-40	1.248e-39	DOWN
UBE2L5	13.1604	-1.69591	0.0797524	-21.2646	2.41309e-100	1.24549e-98	DOWN
CCND2-AS1	16.3936	-1.69221	0.120701	-14.0199	1.17838e-44	1.25954e-43	DOWN
CD248	3464.47	-1.69186	0.102744	-16.4667	6.36764e-61	1.10942e-59	DOWN
GNG12-AS1	45.7898	-1.69162	0.116348	-14.5393	6.83367e-48	8.20539e-47	DOWN
LOC124909426	13.0322	-1.6911	0.155052	-10.9067	1.07074e-27	6.11925e-27	DOWN
TFPI	1527.48	-1.68965	0.127996	-13.2008	8.68125e-40	7.79893e-39	DOWN
EQTN	1.61177	-1.68956	0.209267	-8.07371	6.8192e-16	2.33183e-15	DOWN
NATD1	1256.18	-1.6882	0.0779566	-21.6557	5.37643e-104	3.03474e-102	DOWN
F3	1828.11	-1.68795	0.134782	-12.5236	5.54787e-36	4.40321e-35	DOWN
NPY4R	2.11626	-1.68719	0.30564	-5.52019	3.38631e-08	7.44771e-08	DOWN
MT1X	607.298	-1.68709	0.141463	-11.926	8.66315e-33	6.08118e-32	DOWN
RCAN1	4657.11	-1.68688	0.123096	-13.7038	9.64039e-43	9.68465e-42	DOWN
LRRTM4	6.40213	-1.68589	0.292716	-5.75948	8.43734e-09	1.93413e-08	DOWN
ADGRL4	2068.9	-1.68506	0.0848706	-19.8545	1.00722e-87	3.86669e-86	DOWN
LINC01524	11.4412	-1.6841	0.197666	-8.5199	1.59686e-17	5.85137e-17	DOWN
RUNX1T1	470.548	-1.68338	0.113428	-14.8409	7.96807e-50	1.01491e-48	DOWN
RAPGEF3	1017.14	-1.68285	0.101428	-16.5915	8.02698e-62	1.43183e-60	DOWN
GPR15	44.8706	-1.68264	0.215036	-7.82493	5.07956e-15	1.66444e-14	DOWN
MARCO	443.585	-1.68061	0.229601	-7.3197	2.48523e-13	7.43943e-13	DOWN
BRINP1	229.827	-1.6796	0.218158	-7.69902	1.37112e-14	4.39323e-14	DOWN
ADHFE1	114.596	-1.67943	0.117815	-14.2548	4.18449e-46	4.67902e-45	DOWN
LRP1	28087.2	-1.67809	0.0958003	-17.5166	1.07048e-68	2.37571e-67	DOWN
LAMC1-AS1	12.0179	-1.67653	0.137341	-12.207	2.85056e-34	2.11762e-33	DOWN
PCSK5	726.445	-1.67639	0.101676	-16.4876	4.50461e-61	7.8705e-60	DOWN
AASS	790.395	-1.67619	0.0935901	-17.9099	9.86303e-72	2.42631e-70	DOWN
ACSM3	263.468	-1.67578	0.130682	-12.8233	1.21379e-37	1.02314e-36	DOWN
IGHA2	11026.8	-1.67525	0.21489	-7.79585	6.39748e-15	2.08578e-14	DOWN
GOLGA8T	1.44163	-1.67477	0.0791639	-21.1557	2.44619e-99	1.21684e-97	DOWN
PLEKHH2	642.245	-1.67461	0.125284	-13.3665	9.48436e-41	8.82174e-40	DOWN
CRIM1	8219.87	-1.67409	0.0903374	-18.5316	1.14901e-76	3.24651e-75	DOWN
ERG	1078.06	-1.67314	0.0833082	-20.0838	1.02337e-89	4.10062e-88	DOWN
TENM1	93.7494	-1.67295	0.18057	-9.26478	1.95474e-20	8.14136e-20	DOWN
FILIP1	186.73	-1.67283	0.100685	-16.6145	5.47693e-62	9.80494e-61	DOWN
SAMD4A	1141.46	-1.67216	0.0936377	-17.8578	2.51364e-71	6.11059e-70	DOWN
POU3F3	36.1674	-1.67005	0.298002	-5.60416	2.09268e-08	4.67576e-08	DOWN
EPB41L2	4626.02	-1.66974	0.0880458	-18.9644	3.35841e-80	1.03271e-78	DOWN
PELI2	594.559	-1.66927	0.105011	-15.8962	6.7337e-57	1.05902e-55	DOWN
ASB5	3.14439	-1.66837	0.323492	-5.15737	2.50449e-07	5.18276e-07	DOWN
ZNF106	5762.6	-1.66835	0.0744225	-22.4173	2.66735e-111	1.75853e-109	DOWN
MIR10B	3.05097	-1.66789	0.176872	-9.42992	4.1039e-21	1.76208e-20	DOWN
C18orf63	1.67049	-1.66675	0.347451	-4.79707	1.61006e-06	3.14743e-06	DOWN
LOC102723313	22.8541	-1.66664	0.0974648	-17.0999	1.48709e-65	2.96733e-64	DOWN
NECTIN3	324.662	-1.6665	0.109862	-15.1691	5.66615e-52	7.77382e-51	DOWN
ST8SIA2	130.131	-1.66639	0.186646	-8.92808	4.33458e-19	1.69859e-18	DOWN
MESTP3	1.84926	-1.66579	0.209802	-7.93984	2.02449e-15	6.77103e-15	DOWN
C1QTNF1	2180.37	-1.66549	0.111107	-14.99	8.53642e-51	1.12859e-49	DOWN
KRT74	1.9044	-1.66485	0.300989	-5.53128	3.17897e-08	7.00541e-08	DOWN
PDGFRL2P	9.66771	-1.66483	0.173202	-9.61202	7.11367e-22	3.16828e-21	DOWN
TCF15	43.6668	-1.6648	0.15847	-10.5055	8.14836e-26	4.32385e-25	DOWN
PLAGL1	977.517	-1.66318	0.116373	-14.2918	2.46167e-46	2.77646e-45	DOWN
RUNDC3B	129.806	-1.66227	0.104981	-15.8339	1.81472e-56	2.81464e-55	DOWN
TNFRSF10D	259.287	-1.66179	0.124919	-13.303	2.2236e-40	2.03758e-39	DOWN
LOC101929174	11.2767	-1.66126	0.136312	-12.1872	3.63781e-34	2.69194e-33	DOWN
MYO16	98.5982	-1.66051	0.172826	-9.60797	7.39901e-22	3.29181e-21	DOWN
C7	1828.36	-1.66046	0.217855	-7.62188	2.5001e-14	7.90206e-14	DOWN
CLEC1A	183.529	-1.65948	0.0874333	-18.98	2.49796e-80	7.7004e-79	DOWN
SCN7A	208.209	-1.65823	0.19076	-8.69274	3.53788e-18	1.33354e-17	DOWN
CRIPTO	7.5723	-1.65802	0.184671	-8.97827	2.75068e-19	1.08756e-18	DOWN
ACTA2	9417.71	-1.65716	0.103573	-15.9999	1.27957e-57	2.04095e-56	DOWN
H2BK1	1.17489	-1.65659	0.178075	-9.30279	1.36809e-20	5.74153e-20	DOWN
PECAM1	11662.8	-1.65653	0.0808136	-20.4982	2.23444e-93	9.79469e-92	DOWN
MGAT4C	13.834	-1.65597	0.265376	-6.24011	4.37277e-10	1.08597e-09	DOWN
LARP6	699.945	-1.65585	0.100124	-16.5381	1.95223e-61	3.45244e-60	DOWN
TNS2	5289.3	-1.65575	0.0774589	-21.3759	2.23875e-101	1.17513e-99	DOWN
AVPR1A	465.036	-1.65521	0.107281	-15.4287	1.05001e-53	1.51103e-52	DOWN
BVES-AS1	13.5729	-1.65364	0.168063	-9.83941	7.61581e-23	3.54988e-22	DOWN
MS4A6E	4.35507	-1.65156	0.330606	-4.99556	5.86657e-07	1.18428e-06	DOWN
PACRG	42.8092	-1.65133	0.130613	-12.643	1.22368e-36	9.94838e-36	DOWN
CDH5	3165.29	-1.65003	0.0829783	-19.8851	5.47366e-88	2.11446e-86	DOWN
TRIM29	4231.76	-1.64977	0.200827	-8.21488	2.12379e-16	7.41512e-16	DOWN
CDH13	611.56	-1.6497	0.101519	-16.2502	2.22538e-59	3.70992e-58	DOWN
ACSM1	247.748	-1.64929	0.170741	-9.65963	4.47477e-22	2.01365e-21	DOWN
STXBP6	126.21	-1.64633	0.173913	-9.4664	2.89658e-21	1.25196e-20	DOWN
FLRT2	1065.05	-1.64516	0.12586	-13.0713	4.80145e-39	4.20348e-38	DOWN
LOC124907389	1065.05	-1.64516	0.12586	-13.0713	4.80145e-39	4.20348e-38	DOWN
PCDHGA3	49.4778	-1.64439	0.132168	-12.4417	1.5523e-35	1.20836e-34	DOWN
LINC02891	2.81073	-1.64286	0.138865	-11.8306	2.71067e-32	1.86207e-31	DOWN
RRAGC-DT	30.5954	-1.64242	0.0794771	-20.6654	7.10077e-95	3.20351e-93	DOWN
C12orf54	12.1038	-1.6424	0.142373	-11.5359	8.69696e-31	5.63457e-30	DOWN
MET	1930.68	-1.64145	0.137246	-11.9599	5.76442e-33	4.08232e-32	DOWN
LINC01266	19.5605	-1.64092	0.217303	-7.55129	4.30971e-14	1.3443e-13	DOWN
TLE1-DT	4.88399	-1.64037	0.164494	-9.97222	2.01667e-23	9.66428e-23	DOWN
FOXN3	3137.52	-1.64003	0.0740546	-22.1462	1.13468e-108	7.08399e-107	DOWN
LDHD	508.85	-1.63985	0.14042	-11.6782	1.64755e-31	1.09909e-30	DOWN
SPTB	135.176	-1.63947	0.129348	-12.6749	8.14376e-37	6.66462e-36	DOWN
PRDM16	92.4596	-1.63896	0.129524	-12.6537	1.06695e-36	8.69994e-36	DOWN
LOC124904553	14.0054	-1.63609	0.251415	-6.50753	7.63969e-11	1.98295e-10	DOWN
ACKR4	117.272	-1.63544	0.127233	-12.8539	8.18051e-38	6.92863e-37	DOWN
PPP1R17	1.15165	-1.63467	0.329591	-4.95969	7.06061e-07	1.41607e-06	DOWN
OR5K2	1.6957	-1.63411	0.160403	-10.1875	2.25529e-24	1.1271e-23	DOWN
MIR381HG	9.70663	-1.63386	0.162234	-10.071	7.42297e-24	3.62183e-23	DOWN
MEG9	9.70663	-1.63386	0.162234	-10.071	7.42297e-24	3.62183e-23	DOWN
NLRP13	7.9814	-1.63333	0.350207	-4.6639	3.10273e-06	5.94458e-06	DOWN
GPM6B	1176.12	-1.63294	0.128567	-12.7011	5.83153e-37	4.80097e-36	DOWN
LOC101927825	18.836	-1.63194	0.178871	-9.12358	7.26805e-20	2.94619e-19	DOWN
ADAMTS18	182.581	-1.63079	0.186753	-8.73235	2.4943e-18	9.46823e-18	DOWN
PANTR1	6.03481	-1.6297	0.317445	-5.13382	2.83925e-07	5.85444e-07	DOWN
DLK2	125.029	-1.6294	0.101518	-16.0504	5.67832e-58	9.16951e-57	DOWN
FAT4	930.555	-1.62884	0.128252	-12.7003	5.88814e-37	4.84434e-36	DOWN
TREH	13.8531	-1.62861	0.147574	-11.0359	2.56433e-28	1.50625e-27	DOWN
PTGDR2	27.6586	-1.6258	0.142657	-11.3965	4.35078e-30	2.7496e-29	DOWN
BIN1	1462.49	-1.62407	0.112663	-14.4153	4.14819e-47	4.81709e-46	DOWN
SLC15A5	8.86088	-1.62371	0.270966	-5.99231	2.06886e-09	4.92379e-09	DOWN
SPATA22	8.61354	-1.62201	0.237106	-6.84085	7.87227e-12	2.16612e-11	DOWN
HAP1	90.1441	-1.6219	0.175479	-9.24272	2.40304e-20	9.97655e-20	DOWN
LOC100507053	82.2462	-1.62121	0.105044	-15.4336	9.7224e-54	1.40237e-52	DOWN
ANO3	123.941	-1.621	0.243298	-6.66261	2.69016e-11	7.17772e-11	DOWN
KLHL40	0.604947	-1.61965	0.293862	-5.51158	3.55629e-08	7.8146e-08	DOWN
KCTD12	6885.14	-1.61923	0.0835248	-19.3862	1.00853e-83	3.45345e-82	DOWN
SBK3	4.9439	-1.61899	0.145903	-11.0963	1.30722e-28	7.77447e-28	DOWN
CRHR2	17.3207	-1.61788	0.128966	-12.545	4.23342e-36	3.37622e-35	DOWN
SFTA1P	24.5483	-1.61694	0.145487	-11.114	1.07242e-28	6.40884e-28	DOWN
WIF1	654.161	-1.61614	0.346726	-4.66114	3.14468e-06	6.02121e-06	DOWN
SNHG26	138.97	-1.61584	0.156019	-10.3566	3.90425e-25	2.01178e-24	DOWN
MIR22HG	772.634	-1.61575	0.0742495	-21.761	5.42949e-105	3.1217e-103	DOWN
NPR2	561.86	-1.6156	0.089928	-17.9654	3.63395e-72	9.0658e-71	DOWN
ME1	1505.86	-1.61547	0.143357	-11.2689	1.86866e-29	1.15209e-28	DOWN
GOLGA8K	3.43275	-1.61464	0.126863	-12.7275	4.1621e-37	3.44146e-36	DOWN
GALNT8	35.7529	-1.61309	0.160513	-10.0496	9.22487e-24	4.4895e-23	DOWN
MEST	2901.23	-1.61048	0.120647	-13.3487	1.20585e-40	1.1174e-39	DOWN
LDB3	118.029	-1.60867	0.104438	-15.4031	1.55978e-53	2.23291e-52	DOWN
NUDT7	59.5137	-1.60849	0.0880208	-18.274	1.33431e-74	3.55094e-73	DOWN
SSPN	1771.58	-1.60763	0.0908319	-17.699	4.26781e-70	9.87026e-69	DOWN
CCN1	13681.1	-1.6066	0.119378	-13.4582	2.75708e-41	2.60863e-40	DOWN
MAP2K6	1136.82	-1.60506	0.100265	-16.0081	1.12111e-57	1.79284e-56	DOWN
FILNC1	5.01818	-1.60492	0.221769	-7.23691	4.59031e-13	1.35522e-12	DOWN
UBE2CP2	12.8967	-1.60316	0.112436	-14.2584	3.97506e-46	4.44887e-45	DOWN
TINAGL1	2404.17	-1.60226	0.122086	-13.124	2.39894e-39	2.12197e-38	DOWN
OR7E12P	6.14255	-1.60119	0.169642	-9.43866	3.77567e-21	1.62341e-20	DOWN
PSMC1P9	3.35154	-1.60043	0.120721	-13.2573	4.09393e-40	3.71838e-39	DOWN
HCRTR1	6.12713	-1.59933	0.138189	-11.5735	5.61217e-31	3.66771e-30	DOWN
MTCL3	4.68797	-1.59924	0.143301	-11.16	6.39861e-29	3.85742e-28	DOWN
MIR99AHG	447.026	-1.59911	0.143469	-11.146	7.49092e-29	4.50275e-28	DOWN
ALDH1A3	761.497	-1.59752	0.139153	-11.4802	1.65805e-30	1.06445e-29	DOWN
LINC00165	6.63845	-1.59706	0.230318	-6.93416	4.0863e-12	1.14477e-11	DOWN
LINC01844	8.53955	-1.5967	0.184074	-8.67422	4.16388e-18	1.56497e-17	DOWN
APOBEC3AP1	0.797701	-1.59657	0.448538	-3.55949	0.00037157	0.000597283	DOWN
PPP2R2B	79.9672	-1.5961	0.127513	-12.5172	6.01427e-36	4.7642e-35	DOWN
NXPE4	5.48992	-1.59592	0.201579	-7.91712	2.43078e-15	8.09157e-15	DOWN
SOSTDC1	558.884	-1.59508	0.246691	-6.4659	1.00699e-10	2.59574e-10	DOWN
MGAM2	268.948	-1.594	0.267316	-5.96298	2.47684e-09	5.86485e-09	DOWN
NYAP1	40.4927	-1.59328	0.147281	-10.818	2.82926e-27	1.59117e-26	DOWN
ZCCHC24	2416.46	-1.59328	0.0925078	-17.2232	1.77859e-66	3.63706e-65	DOWN
TMEM170B	647.786	-1.59324	0.0901138	-17.6803	5.94579e-70	1.36615e-68	DOWN
PLP1	180.517	-1.59131	0.218161	-7.29422	3.00384e-13	8.95826e-13	DOWN
MIR100HG	893.415	-1.59108	0.105038	-15.1477	7.84508e-52	1.0698e-50	DOWN
SOBP	329.02	-1.59091	0.110033	-14.4584	2.21802e-47	2.60876e-46	DOWN
LOC124903940	1.67809	-1.59048	0.201168	-7.90624	2.65282e-15	8.80228e-15	DOWN
LINC02515	27.9231	-1.59002	0.232333	-6.84372	7.71639e-12	2.12418e-11	DOWN
FLNC	947.206	-1.58917	0.129093	-12.3103	7.97421e-35	6.05301e-34	DOWN
RAB3C	139.087	-1.58868	0.189994	-8.36169	6.18238e-17	2.21101e-16	DOWN
VSIR	2104.9	-1.5871	0.0918374	-17.2816	6.47261e-67	1.34699e-65	DOWN
LETM1P1	1.391	-1.58704	0.203945	-7.78172	7.15439e-15	2.32612e-14	DOWN
SLC9A9	456.623	-1.58361	0.0903572	-17.5261	9.05118e-69	2.01234e-67	DOWN
UTY	0.538622	-1.5831	0.497547	-3.18181	0.00146358	0.00222193	DOWN
RASD1	1644.9	-1.58094	0.15639	-10.1089	5.04263e-24	2.47999e-23	DOWN
RIC3	296.409	-1.58021	0.189346	-8.34561	7.08459e-17	2.52745e-16	DOWN
COL14A1	8153.36	-1.57999	0.143939	-10.9768	4.94108e-28	2.86891e-27	DOWN
SNORD93	1.39724	-1.57898	0.223835	-7.05422	1.73571e-12	4.96839e-12	DOWN
BOC	1700.16	-1.57793	0.127263	-12.399	2.64727e-35	2.04335e-34	DOWN
EDAR	34.855	-1.57623	0.242552	-6.49853	8.11099e-11	2.10329e-10	DOWN
CYRIA	895.612	-1.57511	0.0906915	-17.3678	1.44756e-67	3.08252e-66	DOWN
KLF2	2179.73	-1.57459	0.108827	-14.4687	1.91003e-47	2.25617e-46	DOWN
PTPN14	4164.43	-1.57387	0.0952256	-16.5279	2.31246e-61	4.08363e-60	DOWN
ATP13A5	326.987	-1.57356	0.244497	-6.4359	1.22747e-10	3.14833e-10	DOWN
AFAP1L1	881.082	-1.57173	0.0778928	-20.1781	1.52461e-90	6.16907e-89	DOWN
OR2B11	4.4191	-1.57118	0.158819	-9.8929	4.46908e-23	2.11099e-22	DOWN
GIMAP6	1452.87	-1.57114	0.090157	-17.4267	5.1775e-68	1.12087e-66	DOWN
RPL7AP76	2.48764	-1.5704	0.153643	-10.2211	1.59564e-24	8.02134e-24	DOWN
LAMB3	4566.21	-1.57005	0.155241	-10.1136	4.80675e-24	2.36492e-23	DOWN
DNAH9	62.2989	-1.569	0.183894	-8.5321	1.43711e-17	5.27929e-17	DOWN
PTCHD3	38.4678	-1.5685	0.287866	-5.44872	5.07323e-08	1.10235e-07	DOWN
SCD	51931.9	-1.56767	0.148381	-10.5652	4.32214e-26	2.31591e-25	DOWN
MIR202HG	1.11443	-1.5675	0.227362	-6.89428	5.41394e-12	1.50493e-11	DOWN
PIRAT1	3.11742	-1.5635	0.146405	-10.6793	1.27225e-26	6.96035e-26	DOWN
NFIB	8236.59	-1.56304	0.129	-12.1165	8.63348e-34	6.30191e-33	DOWN
KRT16P4	1.30658	-1.56208	0.309606	-5.04538	4.52611e-07	9.20222e-07	DOWN
FADS3	1296.21	-1.56124	0.0871899	-17.9063	1.05395e-71	2.59015e-70	DOWN
PLEKHM3	915.808	-1.56114	0.0793394	-19.6768	3.40869e-86	1.25593e-84	DOWN
FIGNL2-DT	2.58733	-1.561	0.197284	-7.91242	2.52426e-15	8.38808e-15	DOWN
RHOJ	935.214	-1.56019	0.0836798	-18.6447	1.39409e-77	4.05483e-76	DOWN
NAP1L2	178.515	-1.55626	0.147275	-10.567	4.23686e-26	2.27071e-25	DOWN
CCN5	2077.66	-1.55614	0.163217	-9.53415	1.51115e-21	6.62296e-21	DOWN
MIR205	8.37226	-1.55598	0.238045	-6.5365	6.29749e-11	1.64354e-10	DOWN
PTPRM	3060.25	-1.55568	0.0862775	-18.0311	1.11113e-72	2.81172e-71	DOWN
GBE1	2170.4	-1.55544	0.0742945	-20.9361	2.51114e-97	1.20083e-95	DOWN
NECAB1	161.956	-1.55522	0.169967	-9.15013	5.68636e-20	2.31757e-19	DOWN
EMILIN3	102.205	-1.55494	0.235589	-6.60022	4.10546e-11	1.08301e-10	DOWN
KLHL10	8.00329	-1.55292	0.102845	-15.0997	1.62716e-51	2.19348e-50	DOWN
CNTN6	22.5539	-1.54919	0.192928	-8.0299	9.75546e-16	3.30797e-15	DOWN
KRT17	12935.1	-1.54892	0.23155	-6.68935	2.24166e-11	6.01026e-11	DOWN
DSG4	3.80758	-1.54889	0.22848	-6.77911	1.20922e-11	3.29646e-11	DOWN
TNS4	2360.8	-1.54803	0.174077	-8.89283	5.95735e-19	2.32458e-18	DOWN
TPO	172.943	-1.54664	0.128502	-12.0359	2.30091e-33	1.65412e-32	DOWN
CCDC158	134.4	-1.54567	0.142072	-10.8795	1.44322e-27	8.21193e-27	DOWN
SIM1	176.97	-1.54355	0.223144	-6.91727	4.60435e-12	1.28524e-11	DOWN
HYAL1	201.28	-1.54343	0.129371	-11.9303	8.22518e-33	5.77866e-32	DOWN
LINC01239	45.0068	-1.5426	0.200571	-7.69106	1.45927e-14	4.66599e-14	DOWN
CUBN	160.803	-1.54236	0.100236	-15.3874	1.98912e-53	2.84096e-52	DOWN
IRX1	572.51	-1.54212	0.210164	-7.33772	2.17266e-13	6.5275e-13	DOWN
PC	2827.02	-1.542	0.0971088	-15.8791	8.84243e-57	1.38187e-55	DOWN
RGCC	1376.68	-1.54172	0.0865885	-17.8052	6.44429e-71	1.53786e-69	DOWN
TSPAN19	1.6529	-1.54154	0.272172	-5.66385	1.48017e-08	3.34195e-08	DOWN
ECSCR	64.4916	-1.54135	0.102459	-15.0436	3.80498e-51	5.0849e-50	DOWN
GAB4	1.21367	-1.54045	0.298387	-5.16258	2.4357e-07	5.04421e-07	DOWN
ZEB2	2705.52	-1.53933	0.0915914	-16.8065	2.1864e-63	4.09813e-62	DOWN
SEMA6D	745.035	-1.53861	0.156145	-9.85374	6.60391e-23	3.08901e-22	DOWN
OPN4	5.57716	-1.53708	0.176639	-8.70183	3.26589e-18	1.23177e-17	DOWN
SEMA3A	247.425	-1.53661	0.131436	-11.6909	1.41883e-31	9.49589e-31	DOWN
STEAP1B-AS1	9.87488	-1.53344	0.141613	-10.8284	2.52628e-27	1.42434e-26	DOWN
RHOQ	3376.97	-1.53235	0.0650743	-23.5477	1.32504e-122	1.14944e-120	DOWN
KCTD14	84.8662	-1.53091	0.181481	-8.43566	3.29337e-17	1.18951e-16	DOWN
CYP11A1	65.4764	-1.53075	0.134203	-11.4062	3.89222e-30	2.46421e-29	DOWN
LINC00506	31.8899	-1.5297	0.110252	-13.8746	9.0358e-44	9.39807e-43	DOWN
ARMS2	1.54428	-1.52892	0.169307	-9.03048	1.70928e-19	6.83241e-19	DOWN
SOX10	2385.65	-1.52826	0.27478	-5.56178	2.67038e-08	5.91787e-08	DOWN
SH3TC2	145.482	-1.52662	0.126349	-12.0826	1.30552e-33	9.45135e-33	DOWN
CBX7	1760.8	-1.52657	0.083305	-18.325	5.22485e-75	1.40712e-73	DOWN
GLYCTK	175.851	-1.525	0.0884412	-17.2431	1.25995e-66	2.59365e-65	DOWN
NOTCH4	1549.24	-1.52477	0.0779667	-19.5567	3.6143e-85	1.2969e-83	DOWN
MAP3K20	4798.81	-1.52357	0.0785965	-19.3847	1.03855e-83	3.54643e-82	DOWN
CCN3	563.134	-1.52263	0.129414	-11.7657	5.86714e-32	3.97951e-31	DOWN
AHNAK	99711.2	-1.52197	0.0822687	-18.5	2.06626e-76	5.77223e-75	DOWN
ABLIM3	2391.73	-1.52148	0.131658	-11.5563	6.85888e-31	4.46595e-30	DOWN
PTGS2	571.831	-1.52121	0.217284	-7.00103	2.54083e-12	7.1947e-12	DOWN
CBLN4	72.4674	-1.52108	0.154375	-9.85316	6.64225e-23	3.10487e-22	DOWN
RNASE13	1.24358	-1.52079	0.210369	-7.22915	4.86031e-13	1.43322e-12	DOWN
LINC01624	5.10844	-1.52074	0.121073	-12.5605	3.48157e-36	2.7883e-35	DOWN
MTCO2P16	2.04038	-1.52027	0.239131	-6.35749	2.05076e-10	5.18573e-10	DOWN
PLA2R1	1605.2	-1.51859	0.0856762	-17.7247	2.70243e-70	6.29878e-69	DOWN
GABARAPL1	2921.48	-1.51802	0.0680124	-22.3197	2.37724e-110	1.54665e-108	DOWN
SLITRK2	24.4148	-1.51699	0.188432	-8.05063	8.23658e-16	2.80641e-15	DOWN
LAMA4	6954.82	-1.51634	0.0862373	-17.5834	3.30392e-69	7.47326e-68	DOWN
PPIAP46	4.79217	-1.51586	0.13521	-11.2112	3.59427e-29	2.19194e-28	DOWN
PDE7B	225.95	-1.51431	0.102866	-14.7212	4.71164e-49	5.87719e-48	DOWN
GOLGA6L17P	21.9286	-1.51356	0.119525	-12.663	9.47688e-37	7.74279e-36	DOWN
SELE	683.544	-1.51344	0.166567	-9.08607	1.02683e-19	4.13929e-19	DOWN
SMIM10	228.279	-1.51311	0.0880623	-17.1822	3.60812e-66	7.30577e-65	DOWN
ARL4A	1307.9	-1.51271	0.09448	-16.0109	1.07328e-57	1.71857e-56	DOWN
DNAJB4	1291.13	-1.51217	0.0677789	-22.3104	2.92988e-110	1.9012e-108	DOWN
LOC105376030	3.48346	-1.51157	0.338205	-4.4694	7.84404e-06	1.45592e-05	DOWN
GIMAP5	55.1117	-1.5107	0.145582	-10.377	3.15557e-25	1.63177e-24	DOWN
IFFO2	2270.14	-1.50991	0.100209	-15.0675	2.64909e-51	3.56136e-50	DOWN
LINC01891	2.13764	-1.50967	0.227652	-6.63145	3.324e-11	8.81375e-11	DOWN
LOXL4	658.147	-1.50861	0.176151	-8.56427	1.08765e-17	4.01641e-17	DOWN
USP6	83.8116	-1.50762	0.111933	-13.469	2.38014e-41	2.2589e-40	DOWN
IQCN	435.408	-1.5066	0.126531	-11.907	1.08784e-32	7.61028e-32	DOWN
ALDH3A1	105.212	-1.50626	0.254383	-5.92124	3.19521e-09	7.5119e-09	DOWN
SLC26A10P	2.43592	-1.50531	0.18007	-8.35959	6.29392e-17	2.24992e-16	DOWN
ABCC6	342.445	-1.50349	0.149219	-10.0757	7.07496e-24	3.4568e-23	DOWN
TMEM35A	64.422	-1.50257	0.158483	-9.48093	2.52022e-21	1.09158e-20	DOWN
HFM1	20.62	-1.50187	0.17531	-8.56692	1.06288e-17	3.92673e-17	DOWN
ALKAL2	83.3889	-1.50163	0.258048	-5.81919	5.91331e-09	1.36822e-08	DOWN
ANO6	7082.78	-1.50133	0.0652412	-23.012	3.5371e-117	2.64193e-115	DOWN
RNASE1	7189.69	-1.50044	0.110744	-13.5487	8.06742e-42	7.80935e-41	DOWN
MEIS2	567.298	-1.50044	0.108446	-13.8358	1.5508e-43	1.60152e-42	DOWN
KCNMB2	7.03431	-1.49958	0.203231	-7.37872	1.59815e-13	4.83316e-13	DOWN
AMOTL2	4045.92	-1.49951	0.0742836	-20.1863	1.2912e-90	5.23315e-89	DOWN
ABCA5	1286.91	-1.49884	0.0916563	-16.3528	4.1529e-60	7.06621e-59	DOWN
ICAM2	285.468	-1.49731	0.0884175	-16.9345	2.50407e-64	4.85173e-63	DOWN
GAS2L2	38.0751	-1.4973	0.201489	-7.4312	1.07614e-13	3.28139e-13	DOWN
RGL1	1719.03	-1.4972	0.082533	-18.1407	1.52206e-73	3.92387e-72	DOWN
ARID5B	5212.26	-1.496	0.0793772	-18.8468	3.12389e-79	9.43003e-78	DOWN
LCN10	4.34328	-1.49599	0.265859	-5.62701	1.83363e-08	4.10884e-08	DOWN
SGCA	44.0692	-1.49549	0.151613	-9.86388	5.96946e-23	2.79725e-22	DOWN
PLA2G4A	459.077	-1.49489	0.155181	-9.63321	5.78916e-22	2.5905e-21	DOWN
PRSS51	38.3193	-1.4946	0.178767	-8.36062	6.23901e-17	2.23062e-16	DOWN
CTXN3	1.33673	-1.49399	0.253475	-5.89405	3.76832e-09	8.82907e-09	DOWN
C3orf86P	3.02268	-1.49309	0.159548	-9.35825	8.10678e-21	3.43653e-20	DOWN
PPP2R1B	2401.32	-1.49107	0.0670825	-22.2275	1.86379e-109	1.1815e-107	DOWN
MRPL35P2	7.43611	-1.4883	0.117654	-12.6497	1.12243e-36	9.13728e-36	DOWN
C5orf64	18.0224	-1.48666	0.21046	-7.06386	1.61935e-12	4.64176e-12	DOWN
SERTM2	4.85421	-1.48627	0.234012	-6.35126	2.13555e-10	5.39241e-10	DOWN
KRT15	12965.6	-1.48499	0.219478	-6.766	1.3239e-11	3.59876e-11	DOWN
DKFZp451B082	2.0693	-1.48128	0.191468	-7.73643	1.02245e-14	3.29484e-14	DOWN
TLR4	1459.69	-1.48104	0.0889582	-16.6487	3.09234e-62	5.58859e-61	DOWN
NOVA2	306.584	-1.4792	0.0818947	-18.0622	6.32606e-73	1.6107e-71	DOWN
GS1-24F4.2	9.93262	-1.47877	0.208474	-7.09332	1.30933e-12	3.77587e-12	DOWN
SCHIP1	39.6123	-1.47707	0.126971	-11.6331	2.79633e-31	1.8475e-30	DOWN
ANTXRL	25.9028	-1.47678	0.277253	-5.32649	1.00128e-07	2.13107e-07	DOWN
SCGB3A1	674.782	-1.47332	0.274143	-5.37427	7.68924e-08	1.65018e-07	DOWN
DPP4	767.008	-1.4732	0.129118	-11.4097	3.74037e-30	2.36868e-29	DOWN
GOLGA8Q	1.80474	-1.47235	0.160072	-9.19804	3.64554e-20	1.4984e-19	DOWN
GOLGA8O	1.80474	-1.47235	0.160072	-9.19804	3.64554e-20	1.4984e-19	DOWN
SELENOP	3360.21	-1.47173	0.109947	-13.3858	7.32446e-41	6.84851e-40	DOWN
TSKS	13.6938	-1.47051	0.158095	-9.30142	1.38583e-20	5.813e-20	DOWN
LBHD2	2.80852	-1.46862	0.267399	-5.49225	3.96849e-08	8.69487e-08	DOWN
LOC101928932	1.37358	-1.4678	0.202629	-7.24378	4.36359e-13	1.2906e-12	DOWN
CLVS1	13.8201	-1.46777	0.147227	-9.96943	2.07409e-23	9.93175e-23	DOWN
LONRF3	103.222	-1.46775	0.128109	-11.457	2.16774e-30	1.38376e-29	DOWN
ADGRB3	33.2634	-1.46643	0.184563	-7.9454	1.93563e-15	6.48173e-15	DOWN
LINC02541	42.4274	-1.46547	0.139641	-10.4945	9.15131e-26	4.85198e-25	DOWN
THRB	1838.38	-1.46412	0.0995103	-14.7133	5.29575e-49	6.59581e-48	DOWN
MYO1H	27.0825	-1.46409	0.137509	-10.6472	1.79656e-26	9.78118e-26	DOWN
RNU6-892P	1.37335	-1.46366	0.0881844	-16.5977	7.24226e-62	1.29278e-60	DOWN
CSP2	9.73566	-1.4636	0.139782	-10.4706	1.17948e-25	6.21756e-25	DOWN
KCNH5	5.76717	-1.46344	0.358127	-4.08639	4.38146e-05	7.62999e-05	DOWN
FRMPD2	38.124	-1.46307	0.195266	-7.49268	6.74818e-14	2.08154e-13	DOWN
GDA	13.3703	-1.46299	0.275842	-5.30372	1.13469e-07	2.40591e-07	DOWN
THSD1	370.953	-1.46277	0.07564	-19.3386	2.54178e-83	8.57305e-82	DOWN
LINC02550	3.02793	-1.46269	0.159688	-9.15964	5.20712e-20	2.12681e-19	DOWN
RPS23P1	4.04856	-1.46237	0.165505	-8.8358	9.9383e-19	3.83554e-18	DOWN
COLCA1	196.692	-1.46182	0.198452	-7.36611	1.75678e-13	5.29797e-13	DOWN
MECOM-AS1	1.88354	-1.4615	0.215904	-6.76918	1.29515e-11	3.52371e-11	DOWN
YPEL4	63.0236	-1.46101	0.106763	-13.6846	1.25466e-42	1.25127e-41	DOWN
LOC124903183	6.93899	-1.46017	0.13942	-10.4731	1.14763e-25	6.05223e-25	DOWN
EMX2	83.8599	-1.45955	0.126225	-11.563	6.34419e-31	4.13627e-30	DOWN
LURAP1	38.2313	-1.45879	0.0974632	-14.9676	1.19576e-50	1.57416e-49	DOWN
IL11RA	502.007	-1.4587	0.0838433	-17.398	8.54591e-68	1.84203e-66	DOWN
LOC101929268	1.50522	-1.45722	0.217729	-6.69281	2.18927e-11	5.87298e-11	DOWN
DRD2	98.3193	-1.4557	0.2173	-6.69904	2.09796e-11	5.63536e-11	DOWN
ALDH1A3-AS1	138.767	-1.45503	0.110436	-13.1753	1.217e-39	1.08935e-38	DOWN
CAPN3	119.894	-1.45501	0.118766	-12.251	1.65872e-34	1.24193e-33	DOWN
NDNF	259.956	-1.45421	0.167904	-8.66095	4.67852e-18	1.75572e-17	DOWN
SLC22A11	10.9968	-1.45361	0.181489	-8.00931	1.15351e-15	3.89593e-15	DOWN
STK32A	87.7139	-1.45336	0.147914	-9.82573	8.72431e-23	4.05434e-22	DOWN
HOXA10-AS	5.60636	-1.45333	0.162707	-8.93222	4.17535e-19	1.63749e-18	DOWN
SEC1P	18.307	-1.45259	0.110814	-13.1084	2.94812e-39	2.59845e-38	DOWN
RARRES2	3094.01	-1.4521	0.12374	-11.7351	8.42298e-32	5.6881e-31	DOWN
ZC3H12C	502.649	-1.45191	0.106264	-13.6633	1.68205e-42	1.67076e-41	DOWN
OR8T1P	4.57271	-1.45189	0.12073	-12.0259	2.59681e-33	1.86251e-32	DOWN
MAFF	1289.82	-1.45081	0.0958141	-15.142	8.5599e-52	1.16534e-50	DOWN
FRMPD2B	3.59836	-1.4506	0.241501	-6.00658	1.89481e-09	4.52e-09	DOWN
LMO3	564.889	-1.45006	0.194219	-7.46612	8.25944e-14	2.53473e-13	DOWN
FIGN	339.686	-1.44858	0.160666	-9.01607	1.94952e-19	7.77261e-19	DOWN
TAC1	43.0039	-1.44794	0.245518	-5.89749	3.69072e-09	8.6497e-09	DOWN
RASL10B	338.728	-1.44766	0.157106	-9.21454	3.12629e-20	1.28991e-19	DOWN
RHOU	1802.32	-1.44766	0.114631	-12.6289	1.46328e-36	1.18729e-35	DOWN
SLC47A2	22.1103	-1.44759	0.142661	-10.147	3.41627e-24	1.6909e-23	DOWN
PKD2	1867.07	-1.44755	0.0745451	-19.4184	5.38992e-84	1.85592e-82	DOWN
STAT5A	3668.85	-1.4473	0.0817351	-17.7072	3.68672e-70	8.55036e-69	DOWN
ELMOD3	1525.66	-1.44662	0.0576879	-25.0767	8.93458e-139	1.06197e-136	DOWN
CCDC152	65.8795	-1.44603	0.0923535	-15.6575	2.95127e-55	4.44633e-54	DOWN
SMIM10L2B	95.8971	-1.44535	0.121076	-11.9376	7.53981e-33	5.31225e-32	DOWN
APOD	34809.2	-1.44497	0.219097	-6.59508	4.25017e-11	1.11939e-10	DOWN
OR2S1P	26.1624	-1.4444	0.225515	-6.40489	1.50479e-10	3.83574e-10	DOWN
SMIM3	1476.53	-1.44408	0.0823117	-17.5441	6.60005e-69	1.47401e-67	DOWN
ART4	57.7182	-1.44382	0.21891	-6.5955	4.23824e-11	1.11636e-10	DOWN
FGF16	24.2869	-1.44348	0.196341	-7.35192	1.95376e-13	5.88055e-13	DOWN
IRS2	2667.65	-1.44343	0.122418	-11.7911	4.34086e-32	2.95808e-31	DOWN
FNDC4	463.864	-1.44339	0.110032	-13.1179	2.60202e-39	2.29913e-38	DOWN
KDM4E	3.81444	-1.44278	0.218559	-6.60136	4.07413e-11	1.07497e-10	DOWN
ATP1B2	168.666	-1.44253	0.112989	-12.767	2.50537e-37	2.08905e-36	DOWN
UTRN	7818.41	-1.44246	0.0848597	-16.9982	8.47035e-65	1.65806e-63	DOWN
KAT2B	1144	-1.44026	0.0777531	-18.5235	1.33495e-76	3.75899e-75	DOWN
EML5	47.6963	-1.43973	0.176732	-8.14645	3.74767e-16	1.29513e-15	DOWN
ETV3L	23.6387	-1.43935	0.278408	-5.16992	2.34194e-07	4.85655e-07	DOWN
LINC01085	29.3118	-1.43871	0.232609	-6.18509	6.20665e-10	1.52714e-09	DOWN
PTGER4	662.812	-1.43742	0.0968489	-14.8419	7.85033e-50	1.00146e-48	DOWN
CALCR	36.2218	-1.43729	0.175697	-8.18051	2.82654e-16	9.81192e-16	DOWN
RNU5B-4P	3.90168	-1.43695	0.127124	-11.3035	1.26048e-29	7.82787e-29	DOWN
DKK4	9.61902	-1.4359	0.245246	-5.85493	4.77205e-09	1.1106e-08	DOWN
DIXDC1	2248.42	-1.43538	0.0774313	-18.5375	1.0287e-76	2.91325e-75	DOWN
ADGRA2	2119.8	-1.43528	0.0936527	-15.3255	5.16543e-53	7.29326e-52	DOWN
GSTT2	7.43996	-1.43459	0.210676	-6.80948	9.79546e-12	2.68158e-11	DOWN
ABLIM1	8341.53	-1.4342	0.0792609	-18.0947	3.50781e-73	8.9776e-72	DOWN
ABCG2	299.046	-1.43367	0.115738	-12.3872	3.06563e-35	2.36111e-34	DOWN
NCALD	2155.31	-1.43364	0.142338	-10.0721	7.34082e-24	3.58458e-23	DOWN
DUSP6	3843.35	-1.4336	0.100506	-14.2638	3.67699e-46	4.12087e-45	DOWN
ADRA2A	1557.56	-1.43335	0.134069	-10.6911	1.12027e-26	6.14791e-26	DOWN
RIMS3	474.803	-1.4332	0.116964	-12.2534	1.61186e-34	1.20831e-33	DOWN
ECHDC3	1307.82	-1.43287	0.0949253	-15.0948	1.75345e-51	2.36242e-50	DOWN
PHKG1	102.432	-1.4316	0.116612	-12.2766	1.20927e-34	9.12603e-34	DOWN
OVCH1	7.48594	-1.42956	0.203413	-7.02789	2.09683e-12	5.9758e-12	DOWN
RPL23AP49	8.58034	-1.42947	0.153064	-9.33903	9.72162e-21	4.1078e-20	DOWN
PTPN21	1187.42	-1.42911	0.0844759	-16.9174	3.35164e-64	6.46858e-63	DOWN
PLA2G2A	1339.85	-1.42789	0.263025	-5.42874	5.67536e-08	1.22951e-07	DOWN
SEMA5A	2675.92	-1.42787	0.11329	-12.6036	2.01668e-36	1.62829e-35	DOWN
PWRN1	2.49998	-1.42659	0.32272	-4.42054	9.84568e-06	1.81193e-05	DOWN
PWRN3	2.49998	-1.42659	0.32272	-4.42054	9.84568e-06	1.81193e-05	DOWN
LOC101928093	1.33699	-1.42649	0.164969	-8.64707	5.28381e-18	1.97747e-17	DOWN
LRRC8C-DT	96.7561	-1.42597	0.113044	-12.6143	1.76177e-36	1.42387e-35	DOWN
LINC00641	506.636	-1.4251	0.0897272	-15.8826	8.36631e-57	1.30995e-55	DOWN
EMILIN2	1095.24	-1.42488	0.0977448	-14.5776	3.9005e-48	4.7155e-47	DOWN
LOC400553	7.20578	-1.42472	0.1847	-7.71374	1.22187e-14	3.92367e-14	DOWN
NCAM1	369.52	-1.42421	0.180732	-7.88024	3.26744e-15	1.08054e-14	DOWN
RPL21P61	1.31355	-1.42408	0.170948	-8.33046	8.05313e-17	2.86719e-16	DOWN
FAM3D	124.551	-1.42321	0.257523	-5.52653	3.26621e-08	7.18996e-08	DOWN
ARL5AP3	1.01536	-1.42287	0.215706	-6.59634	4.21433e-11	1.11019e-10	DOWN
AMOTL1	3009.23	-1.42246	0.0992146	-14.3373	1.28026e-46	1.45593e-45	DOWN
GIMAP1	399.096	-1.42134	0.100433	-14.1521	1.8127e-45	1.9918e-44	DOWN
LINC02798	30.8499	-1.42063	0.132799	-10.6976	1.04417e-26	5.73539e-26	DOWN
RNA5SP494	2.08979	-1.42028	0.173598	-8.18144	2.80478e-16	9.73775e-16	DOWN
LINC00639	81.778	-1.41973	0.156047	-9.09813	9.1899e-20	3.71063e-19	DOWN
PTGER3	2632.53	-1.41889	0.157674	-8.99886	2.28068e-19	9.05351e-19	DOWN
LRIG3	1374.06	-1.41866	0.104347	-13.5956	4.25103e-42	4.15244e-41	DOWN
ARHGEF6	3953.99	-1.41848	0.0998835	-14.2013	8.98883e-46	9.94766e-45	DOWN
FHOD3	651.757	-1.4175	0.117208	-12.0939	1.13764e-33	8.25286e-33	DOWN
KBTBD13	2.2167	-1.41735	0.167383	-8.4677	2.5028e-17	9.08082e-17	DOWN
LOC101928896	3.24	-1.41723	0.274225	-5.16812	2.36456e-07	4.90222e-07	DOWN
LINC03021	20.8397	-1.41623	0.171026	-8.28076	1.22388e-16	4.32133e-16	DOWN
VIM	35266.1	-1.41615	0.0900421	-15.7277	9.77157e-56	1.48483e-54	DOWN
PLN	333.72	-1.41574	0.132626	-10.6747	1.33719e-26	7.31076e-26	DOWN
LOC101929710	6.05868	-1.41491	0.1517	-9.32707	1.08841e-20	4.59332e-20	DOWN
CFH	3467.98	-1.4147	0.101748	-13.904	5.98898e-44	6.26865e-43	DOWN
OR7C1	34.5924	-1.41427	0.158216	-8.93884	3.93279e-19	1.54457e-18	DOWN
GIMAP7	816.362	-1.41422	0.109374	-12.9301	3.04265e-38	2.60379e-37	DOWN
EDA	101.394	-1.4139	0.106179	-13.3162	1.86427e-40	1.71276e-39	DOWN
HS1BP3-IT1	5.01462	-1.41311	0.117356	-12.0412	2.15666e-33	1.55223e-32	DOWN
ASXL3	64.4959	-1.4121	0.176444	-8.00309	1.21337e-15	4.09306e-15	DOWN
ANKRD33B	316.073	-1.41184	0.115083	-12.268	1.34489e-34	1.01341e-33	DOWN
SYNE1	3486.54	-1.41135	0.0889031	-15.8752	9.41327e-57	1.46922e-55	DOWN
SGK1	3979.71	-1.41054	0.0954069	-14.7845	1.8453e-49	2.32525e-48	DOWN
HCN1	18.0351	-1.40913	0.208777	-6.74946	1.48396e-11	4.02191e-11	DOWN
JUN	14613.9	-1.40887	0.100703	-13.9904	1.78501e-44	1.8981e-43	DOWN
INKA2	482.743	-1.40866	0.0884214	-15.9312	3.84939e-57	6.10054e-56	DOWN
RASGRF2	861.136	-1.40859	0.0998513	-14.1069	3.4463e-45	3.7493e-44	DOWN
GRAMD2B	1401.69	-1.40839	0.0818572	-17.2054	2.41849e-66	4.92118e-65	DOWN
ADM	933.84	-1.40834	0.154988	-9.08673	1.02063e-19	4.11565e-19	DOWN
CYP2U1	643.185	-1.40784	0.0714027	-19.7169	1.54356e-86	5.74722e-85	DOWN
PRKD1	432.091	-1.40773	0.0950377	-14.8124	1.21887e-49	1.54534e-48	DOWN
MOB3B	853.64	-1.40753	0.114918	-12.2481	1.72058e-34	1.28746e-33	DOWN
SLC1A3	1201.42	-1.4074	0.108094	-13.0201	9.40579e-39	8.16214e-38	DOWN
PPARA	1144.15	-1.40646	0.095438	-14.7369	3.73299e-49	4.67295e-48	DOWN
AQP4	63.5879	-1.40599	0.20074	-7.00404	2.48683e-12	7.04502e-12	DOWN
RASIP1	826.103	-1.4052	0.0979694	-14.3432	1.17487e-46	1.33977e-45	DOWN
SENCR	33.1494	-1.4047	0.10513	-13.3615	1.01551e-40	9.43144e-40	DOWN
PHYHIPL	28.132	-1.40391	0.183505	-7.65056	2.00107e-14	6.3622e-14	DOWN
CYTL1	77.3443	-1.40284	0.12738	-11.013	3.30643e-28	1.93525e-27	DOWN
LOC124902477	3.19069	-1.40272	0.185632	-7.55647	4.14166e-14	1.29302e-13	DOWN
NOX4P1	1.8732	-1.40231	0.255027	-5.49866	3.82695e-08	8.39221e-08	DOWN
LOC124902371	4.58513	-1.40192	0.157646	-8.89288	5.95448e-19	2.32416e-18	DOWN
PM20D1	19.6003	-1.40121	0.157338	-8.90575	5.30275e-19	2.07371e-18	DOWN
ACADS	1234.75	-1.40118	0.103899	-13.486	1.88974e-41	1.80595e-40	DOWN
TTC28	1529.75	-1.40047	0.0760302	-18.4199	9.09523e-76	2.50124e-74	DOWN
GOLGA8H	10.8752	-1.40002	0.104959	-13.3388	1.37675e-40	1.2729e-39	DOWN
LOC340268	7.34783	-1.39859	0.237902	-5.87884	4.13146e-09	9.65608e-09	DOWN
NEXN	789.419	-1.39773	0.0939345	-14.8798	4.45833e-50	5.71994e-49	DOWN
WFIKKN2	8.27263	-1.39692	0.222601	-6.27543	3.48663e-10	8.70543e-10	DOWN
FEZ1	356.718	-1.39622	0.0949195	-14.7095	5.60326e-49	6.96478e-48	DOWN
STT3A-AS1	356.718	-1.39622	0.0949195	-14.7095	5.60326e-49	6.96478e-48	DOWN
CPEB1	79.716	-1.39589	0.122862	-11.3614	6.50591e-30	4.08549e-29	DOWN
IL17RD	2289.21	-1.39392	0.115331	-12.0863	1.24834e-33	9.04801e-33	DOWN
RP1L1	17.1956	-1.39299	0.134869	-10.3285	5.23806e-25	2.68451e-24	DOWN
CLCA1	0.643876	-1.39278	0.449817	-3.09633	0.00195934	0.00293457	DOWN
HOXA9	181.914	-1.39137	0.17322	-8.0324	9.5581e-16	3.24327e-15	DOWN
LINC00619	27.8655	-1.39075	0.121004	-11.4934	1.42434e-30	9.15838e-30	DOWN
LINC00840	27.8655	-1.39075	0.121004	-11.4934	1.42434e-30	9.15838e-30	DOWN
GXYLT1P5	3.1697	-1.38981	0.279336	-4.97542	6.51064e-07	1.31002e-06	DOWN
TAMALIN	448.168	-1.38928	0.0996947	-13.9354	3.86251e-44	4.07045e-43	DOWN
CLDND2	28.585	-1.38895	0.132842	-10.4556	1.38083e-25	7.25264e-25	DOWN
ENPP6	56.1374	-1.38801	0.138564	-10.0171	1.2818e-23	6.19547e-23	DOWN
STOX2	348.209	-1.38725	0.131778	-10.5272	6.47047e-26	3.44762e-25	DOWN
GCAWKR	172.639	-1.38683	0.165381	-8.38566	5.04421e-17	1.80841e-16	DOWN
A2M-AS1	81.5317	-1.38579	0.0803013	-17.2573	9.85501e-67	2.03377e-65	DOWN
GCOM1	190.543	-1.38568	0.137128	-10.105	5.24766e-24	2.57905e-23	DOWN
TEF	1846.91	-1.3847	0.0732413	-18.906	1.01729e-79	3.09734e-78	DOWN
ARRDC3	6074.58	-1.38355	0.079136	-17.4831	1.92564e-68	4.22802e-67	DOWN
RNF180	381.627	-1.38352	0.0994531	-13.9113	5.40999e-44	5.67223e-43	DOWN
HOXA10	188.158	-1.38247	0.141353	-9.78025	1.36879e-22	6.30882e-22	DOWN
RNF125	742.689	-1.38217	0.082729	-16.7072	1.16087e-62	2.1228e-61	DOWN
ASB11	1.88493	-1.38215	0.232509	-5.94451	2.77287e-09	6.54076e-09	DOWN
MYO7B	67.7743	-1.38161	0.134417	-10.2785	8.80922e-25	4.47944e-24	DOWN
WDFY3-AS2	182.717	-1.38018	0.0775427	-17.799	7.19671e-71	1.71576e-69	DOWN
NR5A2	292.203	-1.37994	0.109286	-12.6269	1.50022e-36	1.21527e-35	DOWN
PTCH1	577.529	-1.37985	0.111506	-12.3746	3.58531e-35	2.75193e-34	DOWN
PALM	2247.76	-1.3798	0.112958	-12.2152	2.578e-34	1.91744e-33	DOWN
PECR	679.803	-1.37961	0.081638	-16.8992	4.56342e-64	8.76624e-63	DOWN
GDPD5	1389.08	-1.37877	0.110797	-12.4441	1.50541e-35	1.17297e-34	DOWN
MYL9	16122.5	-1.37868	0.0999513	-13.7935	2.79016e-43	2.85281e-42	DOWN
CRTAC1	218.618	-1.37773	0.205034	-6.71951	1.82338e-11	4.91489e-11	DOWN
LOC105377451	1.13375	-1.37771	0.182797	-7.53683	4.81548e-14	1.49828e-13	DOWN
PKNOX2	89.0844	-1.37742	0.175602	-7.844	4.36426e-15	1.43462e-14	DOWN
MGAT3	436.977	-1.37697	0.146672	-9.38807	6.11072e-21	2.60295e-20	DOWN
SMAD9	330.974	-1.37587	0.0964374	-14.267	3.51237e-46	3.94352e-45	DOWN
EGF	740.27	-1.37492	0.173395	-7.92938	2.20242e-15	7.34724e-15	DOWN
SLIT2	1322.94	-1.37447	0.103705	-13.2537	4.29291e-40	3.89481e-39	DOWN
KRT17P3	11.9036	-1.37446	0.277476	-4.95343	7.29173e-07	1.46112e-06	DOWN
HSPA12B	683.263	-1.3728	0.0970814	-14.1408	2.1297e-45	2.33182e-44	DOWN
LSINCT5	11.0667	-1.37173	0.223239	-6.14468	8.01254e-10	1.95726e-09	DOWN
PRUNE2	599.68	-1.37153	0.139015	-9.86603	5.84303e-23	2.74009e-22	DOWN
LOC105369187	3.07769	-1.37085	0.173058	-7.9213	2.35038e-15	7.82923e-15	DOWN
RNU6-415P	7.30295	-1.3707	0.109142	-12.5589	3.55359e-36	2.84322e-35	DOWN
PRDM5	251.182	-1.37045	0.08931	-15.3449	3.83077e-53	5.43363e-52	DOWN
LINC01777	1.23441	-1.37033	0.425397	-3.2213	0.0012761	0.00195011	DOWN
HOTAIRM1	41.238	-1.37011	0.126256	-10.8518	1.95454e-27	1.10678e-26	DOWN
RNF39	406.865	-1.36974	0.128077	-10.6947	1.0782e-26	5.91968e-26	DOWN
SHANK3	1756.26	-1.36887	0.0787029	-17.3929	9.3327e-68	2.00811e-66	DOWN
PIK3R1	9828.82	-1.36832	0.0941882	-14.5275	8.11658e-48	9.7222e-47	DOWN
ARHGAP10	958.056	-1.36773	0.0878693	-15.5655	1.24971e-54	1.84238e-53	DOWN
GYPE	18.4804	-1.36766	0.115151	-11.8771	1.55629e-32	1.07988e-31	DOWN
PTPRZ1	428.083	-1.36685	0.263623	-5.18487	2.16165e-07	4.49323e-07	DOWN
ADD3	4255.59	-1.36615	0.0955836	-14.2928	2.42793e-46	2.73965e-45	DOWN
RNU6-529P	8.04315	-1.36592	0.100961	-13.5292	1.05205e-41	1.01641e-40	DOWN
ULK4P1	2.14041	-1.36564	0.0694941	-19.6511	5.65677e-86	2.07189e-84	DOWN
TAGLN	15740.2	-1.36555	0.106332	-12.8423	9.49744e-38	8.02478e-37	DOWN
VSTM4	1226.47	-1.36391	0.0986811	-13.8214	1.89317e-43	1.94857e-42	DOWN
F13A1	3678.71	-1.35996	0.138015	-9.85373	6.60457e-23	3.08901e-22	DOWN
PDGFRA	3141.33	-1.35927	0.112106	-12.1248	7.80531e-34	5.70919e-33	DOWN
KPNA4P1	4.78406	-1.35841	0.114242	-11.8906	1.32438e-32	9.22846e-32	DOWN
ZNF677	439.843	-1.3581	0.11315	-12.0027	3.43905e-33	2.45804e-32	DOWN
TMEM183AP2	3.21961	-1.3573	0.165186	-8.2168	2.09003e-16	7.30342e-16	DOWN
DPYS	12.3032	-1.35555	0.177258	-7.64736	2.0514e-14	6.51971e-14	DOWN
MUC3A	61.8454	-1.35478	0.143728	-9.42601	4.2598e-21	1.82807e-20	DOWN
ADRB1	110.068	-1.3541	0.231409	-5.85156	4.86984e-09	1.13293e-08	DOWN
MRPL23-AS1	3.61433	-1.3532	0.22402	-6.04053	1.53612e-09	3.68248e-09	DOWN
GULP1	613.934	-1.35282	0.115512	-11.7115	1.11315e-31	7.47229e-31	DOWN
COBLL1	2756.73	-1.35255	0.0904432	-14.9547	1.45055e-50	1.90451e-49	DOWN
VWFP1	30.2868	-1.35229	0.143821	-9.40259	5.32342e-21	2.27307e-20	DOWN
NODAL	10.7142	-1.35216	0.133811	-10.105	5.24824e-24	2.57905e-23	DOWN
RND3	3180.45	-1.35214	0.108185	-12.4985	7.61141e-36	5.9948e-35	DOWN
MID1	975.019	-1.35147	0.139255	-9.705	2.87073e-22	1.30202e-21	DOWN
DPYSL2	5966.33	-1.35115	0.0776354	-17.4038	7.71716e-68	1.66776e-66	DOWN
RPL7P18	3.42622	-1.34991	0.169595	-7.95957	1.72639e-15	5.79205e-15	DOWN
TTLL10	23.5893	-1.3498	0.126344	-10.6835	1.21553e-26	6.65595e-26	DOWN
CYGB	731.964	-1.3494	0.0970911	-13.8983	6.48952e-44	6.78108e-43	DOWN
PROK2	5.20939	-1.34889	0.238339	-5.65952	1.518e-08	3.42266e-08	DOWN
CDKN2C	1266.86	-1.34867	0.0947482	-14.2343	5.61284e-46	6.2592e-45	DOWN
FILIP1L	2762.93	-1.34849	0.0977415	-13.7965	2.67605e-43	2.73841e-42	DOWN
RNU1-36P	1.59872	-1.34821	0.354598	-3.80207	0.000143492	0.000238394	DOWN
OVAAL	3.23746	-1.34803	0.235803	-5.71676	1.08576e-08	2.47198e-08	DOWN
SPTA1	19.9503	-1.34757	0.132163	-10.1963	2.06042e-24	1.03096e-23	DOWN
ITGB1BP1	2780.51	-1.34727	0.059128	-22.7857	6.35443e-115	4.55364e-113	DOWN
EDN1	845.658	-1.34722	0.135278	-9.95896	2.30463e-23	1.10186e-22	DOWN
ATP8B4	307.479	-1.34699	0.103089	-13.0662	5.13689e-39	4.49079e-38	DOWN
LINC01091	43.5686	-1.34617	0.139189	-9.67154	3.98352e-22	1.79585e-21	DOWN
FAM87B	11.4418	-1.34521	0.109388	-12.2976	9.33449e-35	7.0747e-34	DOWN
GOLGA8N	37.6195	-1.34415	0.0969191	-13.8688	9.79003e-44	1.0174e-42	DOWN
DOC2B	859.296	-1.34378	0.136035	-9.87823	5.17393e-23	2.43139e-22	DOWN
TPPP	614.63	-1.34316	0.134675	-9.97337	1.99341e-23	9.55654e-23	DOWN
OLFML1	852.363	-1.34187	0.0924652	-14.5122	1.01402e-47	1.21051e-46	DOWN
MEF2C	1800.68	-1.34183	0.0821591	-16.3321	5.83035e-60	9.8932e-59	DOWN
FRRS1L	50.99	-1.34176	0.20912	-6.41622	1.39703e-10	3.57061e-10	DOWN
VN1R20P	3.63584	-1.34135	0.144144	-9.30567	1.33148e-20	5.59262e-20	DOWN
KLK3	77.6607	-1.34028	0.36254	-3.69692	0.00021823	0.000357353	DOWN
LINC01558	39.5675	-1.34005	0.1446	-9.26731	1.90903e-20	7.95363e-20	DOWN
KLF6	12699.7	-1.33964	0.0750854	-17.8415	3.36385e-71	8.12946e-70	DOWN
PHLDB1	4437.51	-1.33949	0.0718447	-18.6443	1.40603e-77	4.08476e-76	DOWN
CFHR1	2.93306	-1.33906	0.273905	-4.88878	1.01463e-06	2.0121e-06	DOWN
CDH8	53.0662	-1.33883	0.153428	-8.72616	2.63472e-18	9.98897e-18	DOWN
MS4A4E	37.8786	-1.33856	0.126735	-10.5619	4.47484e-26	2.39358e-25	DOWN
LIFR-AS1	87.6721	-1.33835	0.100284	-13.3457	1.2555e-40	1.16167e-39	DOWN
KARS1P2	2.15543	-1.33757	0.186176	-7.18445	6.74762e-13	1.97422e-12	DOWN
KCNJ2	440.667	-1.3365	0.113593	-11.7657	5.86404e-32	3.9785e-31	DOWN
P3H2	640.421	-1.33575	0.129333	-10.328	5.26406e-25	2.69727e-24	DOWN
TERB2	1.6146	-1.33534	0.526799	-2.53481	0.0112507	0.0155522	DOWN
LINC01340	3.43322	-1.33462	0.230769	-5.78337	7.32183e-09	1.68436e-08	DOWN
HHIP	28.964	-1.33391	0.164467	-8.11048	5.04187e-16	1.73342e-15	DOWN
CLEC14A	1311.81	-1.33347	0.0869032	-15.3443	3.86865e-53	5.48421e-52	DOWN
A4GNT	3.89929	-1.33324	0.161998	-8.22995	1.87285e-16	6.55564e-16	DOWN
FBLN2	10355.9	-1.33322	0.118744	-11.2277	2.97977e-29	1.82349e-28	DOWN
KCNC4	938.106	-1.33267	0.101255	-13.1615	1.46078e-39	1.30426e-38	DOWN
LINC02801	1.56087	-1.33103	0.202356	-6.57767	4.77881e-11	1.25341e-10	DOWN
MIR6510	1.14151	-1.33074	0.320565	-4.15123	3.30691e-05	5.8223e-05	DOWN
BACH2	368.545	-1.33022	0.113516	-11.7183	1.02653e-31	6.90204e-31	DOWN
AKR1D1	18.0016	-1.33001	0.242699	-5.48005	4.25194e-08	9.2945e-08	DOWN
LOC105376121	1.17229	-1.32925	0.331168	-4.01382	5.97433e-05	0.000102836	DOWN
LINC01797	1.1548	-1.32841	0.332351	-3.997	6.41511e-05	0.000110101	DOWN
NEDD9	3865.22	-1.32792	0.0985156	-13.4793	2.07053e-41	1.97263e-40	DOWN
PAQR9	2.3902	-1.3263	0.36015	-3.68262	0.000230852	0.000377296	DOWN
GOLGA8R	14.6618	-1.3241	0.110455	-11.9877	4.12161e-33	2.93825e-32	DOWN
FSTL1	23135.9	-1.32398	0.0938486	-14.1076	3.40983e-45	3.71207e-44	DOWN
CR1	138.476	-1.32308	0.164441	-8.04592	8.55999e-16	2.91179e-15	DOWN
COL4A3	66.6775	-1.32248	0.160471	-8.24123	1.7045e-16	5.97989e-16	DOWN
CPXM2	2116.5	-1.32077	0.117499	-11.2408	2.57171e-29	1.5769e-28	DOWN
N4BP2L1	874.98	-1.32051	0.0762291	-17.3229	3.16042e-67	6.62162e-66	DOWN
TLL1	340.516	-1.3205	0.131831	-10.0166	1.28839e-23	6.2261e-23	DOWN
PLA2G5	76.5507	-1.32039	0.134728	-9.80037	1.12171e-22	5.19036e-22	DOWN
MYH3	140.165	-1.31907	0.0934238	-14.1192	2.89119e-45	3.15301e-44	DOWN
RASA4	49.793	-1.31816	0.0964857	-13.6617	1.71997e-42	1.70706e-41	DOWN
HADH	5102.43	-1.31765	0.0615006	-21.4251	7.8006e-102	4.20162e-100	DOWN
NXPE2	4.58091	-1.3176	0.176643	-7.45912	8.71016e-14	2.6671e-13	DOWN
PRNP	5961.02	-1.3164	0.0913451	-14.4112	4.39752e-47	5.10183e-46	DOWN
C13orf46	112.726	-1.3163	0.158806	-8.28874	1.14458e-16	4.04712e-16	DOWN
AFP	155.944	-1.31629	0.29157	-4.5145	6.34668e-06	1.18709e-05	DOWN
HSD17B11	1116.2	-1.31596	0.0871498	-15.1	1.61918e-51	2.1839e-50	DOWN
IFNE	5.15681	-1.31581	0.218854	-6.01226	1.8295e-09	4.37138e-09	DOWN
LOC101928797	3.45109	-1.31577	0.299476	-4.39358	1.11499e-05	2.04282e-05	DOWN
TRPC6	266.227	-1.31572	0.0923288	-14.2504	4.45629e-46	4.97619e-45	DOWN
PNMA8B	147.7	-1.31485	0.114465	-11.4869	1.53506e-30	9.86519e-30	DOWN
TMEM213	183.376	-1.3148	0.275796	-4.76728	1.8673e-06	3.63362e-06	DOWN
LINC02288	9.1639	-1.31449	0.124189	-10.5846	3.51409e-26	1.88867e-25	DOWN
EZH1	2476.35	-1.31309	0.0561638	-23.3796	6.89539e-121	5.64486e-119	DOWN
CTNNA3	37.3604	-1.31222	0.15797	-8.30676	9.83512e-17	3.49108e-16	DOWN
RPS4Y1	5.73906	-1.31129	0.537225	-2.44086	0.0146523	0.0199915	DOWN
PAX3	27.4958	-1.30963	0.214094	-6.11706	9.53182e-10	2.31671e-09	DOWN
LOC105373100	2.52186	-1.30924	0.219601	-5.96192	2.49289e-09	5.90172e-09	DOWN
PHLDB2	2275.37	-1.30861	0.105059	-12.456	1.29764e-35	1.01364e-34	DOWN
ARHGAP24	486.53	-1.30847	0.087888	-14.8879	3.94984e-50	5.08869e-49	DOWN
TMEM71	177.97	-1.30836	0.149071	-8.77673	1.68302e-18	6.44207e-18	DOWN
LYPLAL1-DT	26.6894	-1.30761	0.107295	-12.187	3.64467e-34	2.6962e-33	DOWN
PLAAT3	6211.22	-1.30746	0.116157	-11.2559	2.16489e-29	1.33041e-28	DOWN
NRXN1	150.037	-1.30716	0.234747	-5.56837	2.57138e-08	5.70615e-08	DOWN
RFTN2	285.982	-1.30635	0.084778	-15.409	1.4237e-53	2.04048e-52	DOWN
GAS1	1949.69	-1.30602	0.113926	-11.4637	2.00642e-30	1.28244e-29	DOWN
ASB4	16.9131	-1.30584	0.199135	-6.55757	5.46929e-11	1.43148e-10	DOWN
FGF17	7.39181	-1.30486	0.184235	-7.08259	1.4149e-12	4.07176e-12	DOWN
ZC3H12B	102.553	-1.30462	0.0947204	-13.7733	3.68778e-43	3.75506e-42	DOWN
LOC122526776	42.7652	-1.30231	0.137946	-9.44074	3.70151e-21	1.5929e-20	DOWN
EOGT	1428.94	-1.30156	0.0673207	-19.3337	2.79446e-83	9.39966e-82	DOWN
LGR6	770.597	-1.30073	0.210243	-6.18681	6.13927e-10	1.51101e-09	DOWN
EHBP1	2097.55	-1.30037	0.063335	-20.5316	1.12412e-93	4.96278e-92	DOWN
VSIG4	1123.25	-1.29974	0.118282	-10.9885	4.3425e-28	2.52968e-27	DOWN
ABCA1	2994.12	-1.29899	0.0905994	-14.3378	1.27099e-46	1.44605e-45	DOWN
BTNL3	1.89581	-1.29885	0.299316	-4.3394	1.42869e-05	2.59431e-05	DOWN
SERPINF1	11828.2	-1.29864	0.102297	-12.6947	6.32409e-37	5.19437e-36	DOWN
COL25A1-DT	1.31147	-1.29858	0.194598	-6.67316	2.50353e-11	6.69351e-11	DOWN
LOC105373289	49.0086	-1.29807	0.122473	-10.5988	3.01787e-26	1.62834e-25	DOWN
WLS	3298.06	-1.29792	0.117525	-11.0438	2.34814e-28	1.3809e-27	DOWN
APBB1IP	1102.72	-1.29699	0.0950353	-13.6475	2.08934e-42	2.06619e-41	DOWN
MUC15	453.301	-1.29682	0.259916	-4.98939	6.05712e-07	1.22145e-06	DOWN
GPRASP2	693.77	-1.29617	0.0726862	-17.8324	3.95847e-71	9.51996e-70	DOWN
ARMCX5-GPRASP2	693.77	-1.29617	0.0726862	-17.8324	3.95847e-71	9.51996e-70	DOWN
LINC02762	114.148	-1.29604	0.115555	-11.2158	3.4116e-29	2.08362e-28	DOWN
LINC03022	41.8177	-1.296	0.180411	-7.18357	6.79123e-13	1.98627e-12	DOWN
WNT10B	48.8748	-1.29462	0.16053	-8.06465	7.34486e-16	2.50915e-15	DOWN
SH3RF2	422.508	-1.29404	0.1433	-9.03031	1.71189e-19	6.84176e-19	DOWN
SYPL2	57.6511	-1.29379	0.102749	-12.5918	2.34239e-36	1.88819e-35	DOWN
PTCH2	210.099	-1.29365	0.109885	-11.7728	5.38981e-32	3.66077e-31	DOWN
FAM187B2P	8.09495	-1.29341	0.0926722	-13.9568	2.85865e-44	3.02933e-43	DOWN
LRP4	426.01	-1.29308	0.120146	-10.7626	5.17027e-27	2.87569e-26	DOWN
LIPJ	7.55531	-1.29237	0.15206	-8.49911	1.91053e-17	6.97901e-17	DOWN
LINC02234	7.86237	-1.29214	0.16443	-7.85828	3.8943e-15	1.28286e-14	DOWN
LINC01235	344.415	-1.29176	0.17536	-7.36633	1.75388e-13	5.28987e-13	DOWN
PLTP	4373.98	-1.29133	0.109909	-11.7491	7.13897e-32	4.83023e-31	DOWN
RN7SL417P	6.09546	-1.29114	0.257038	-5.02314	5.08346e-07	1.03032e-06	DOWN
CSRP1	20433.2	-1.29102	0.0749471	-17.2257	1.70236e-66	3.48406e-65	DOWN
LINC02802	13.8789	-1.29071	0.135113	-9.55279	1.26249e-21	5.55185e-21	DOWN
LOC107985200	13.8789	-1.29071	0.135113	-9.55279	1.26249e-21	5.55185e-21	DOWN
ADAD2	7.45538	-1.29057	0.178041	-7.24873	4.20689e-13	1.24589e-12	DOWN
LAMC2	5028.58	-1.29057	0.162676	-7.93336	2.1329e-15	7.12109e-15	DOWN
LINC02668	4.70309	-1.29051	0.244325	-5.28195	1.27816e-07	2.70026e-07	DOWN
LINC02679	1.39893	-1.29001	0.214649	-6.00988	1.85659e-09	4.43355e-09	DOWN
BMP5	152.278	-1.28935	0.259556	-4.96752	6.78153e-07	1.36253e-06	DOWN
UGP2	8001.99	-1.2889	0.061587	-20.9282	2.96703e-97	1.41337e-95	DOWN
KIF26A	368.945	-1.28809	0.11392	-11.307	1.21172e-29	7.52698e-29	DOWN
TMEM47	2309.22	-1.28779	0.136017	-9.46789	2.85543e-21	1.23482e-20	DOWN
CLIC2	819.363	-1.2875	0.0876885	-14.6826	8.32916e-49	1.03064e-47	DOWN
SASH1	4391.54	-1.28741	0.0970153	-13.2702	3.44696e-40	3.13883e-39	DOWN
PLCH2	539.667	-1.2866	0.141996	-9.06079	1.29512e-19	5.19707e-19	DOWN
TNFRSF8	99.9314	-1.28607	0.123925	-10.3779	3.12716e-25	1.61776e-24	DOWN
ANKK1	54.0734	-1.28602	0.133951	-9.60063	7.94534e-22	3.52472e-21	DOWN
RPL12P7	1.64363	-1.2857	0.189959	-6.76827	1.30334e-11	3.5456e-11	DOWN
SSMEM1	1.06841	-1.28482	0.193009	-6.65681	2.79837e-11	7.45437e-11	DOWN
LRCH2	147.405	-1.28467	0.102485	-12.5351	4.79575e-36	3.81361e-35	DOWN
CCDC136	155.738	-1.28437	0.10643	-12.0677	1.56396e-33	1.12926e-32	DOWN
MIR4483	3.61546	-1.28344	0.22826	-5.62269	1.88005e-08	4.21132e-08	DOWN
LOC100422204	8.86027	-1.28274	0.182902	-7.01325	2.32843e-12	6.60841e-12	DOWN
LINC01940	2.38938	-1.28258	0.192934	-6.64774	2.97618e-11	7.91609e-11	DOWN
LINC00092	36.9597	-1.28229	0.212633	-6.03054	1.63414e-09	3.91405e-09	DOWN
LOC105376159	36.9597	-1.28229	0.212633	-6.03054	1.63414e-09	3.91405e-09	DOWN
MYL2	3.94177	-1.28169	0.229061	-5.5954	2.20115e-08	4.90748e-08	DOWN
CCDC50	4208.55	-1.281	0.0518445	-24.7084	8.68379e-135	9.49953e-133	DOWN
MPHOSPH10P3	1.36798	-1.28022	0.185452	-6.90325	5.08248e-12	1.41455e-11	DOWN
DPY19L2	139.313	-1.27972	0.137056	-9.3372	9.89122e-21	4.17804e-20	DOWN
FAM124B	138.74	-1.27917	0.0970654	-13.1784	1.16812e-39	1.04598e-38	DOWN
MIR205HG	1488.3	-1.27889	0.192859	-6.6312	3.32962e-11	8.82768e-11	DOWN
C1GALT1C1L	49.8773	-1.27835	0.118365	-10.8001	3.43832e-27	1.92582e-26	DOWN
CGB7	3.40586	-1.27673	0.174573	-7.31345	2.60364e-13	7.7854e-13	DOWN
NKAIN2	23.498	-1.2745	0.168778	-7.5513	4.30924e-14	1.3443e-13	DOWN
DENND2C	184.338	-1.27429	0.100379	-12.6948	6.3216e-37	5.19405e-36	DOWN
SERPING1	18688.9	-1.27382	0.0908352	-14.0234	1.12137e-44	1.19964e-43	DOWN
PRDM8	97.1084	-1.27351	0.100488	-12.6732	8.3256e-37	6.81118e-36	DOWN
ARHGAP6	283.759	-1.27345	0.107399	-11.8571	1.97664e-32	1.36276e-31	DOWN
PRG2	2.74154	-1.27304	0.19738	-6.44969	1.12081e-10	2.88015e-10	DOWN
C19orf12	1756.41	-1.27298	0.0724657	-17.5666	4.439e-69	1.00041e-67	DOWN
APBA1	445.233	-1.27266	0.116562	-10.9183	9.42566e-28	5.40298e-27	DOWN
LINC00540	10.7822	-1.27241	0.180427	-7.05219	1.76123e-12	5.04084e-12	DOWN
SOX9-AS1	121.878	-1.27176	0.163763	-7.76588	8.10816e-15	2.62723e-14	DOWN
ANKDD1A	233.504	-1.27037	0.0686566	-18.5032	1.94638e-76	5.44963e-75	DOWN
ZFP36L2	6971.72	-1.26935	0.0936309	-13.557	7.20414e-42	6.97916e-41	DOWN
ADCY5	1191.02	-1.26926	0.175001	-7.25289	4.07961e-13	1.20877e-12	DOWN
PGM1	4131.99	-1.26916	0.0813061	-15.6097	6.25257e-55	9.29539e-54	DOWN
TLE4	920.35	-1.2691	0.0929908	-13.6476	2.0864e-42	2.06411e-41	DOWN
BOK	2565.44	-1.26868	0.0892134	-14.2208	6.8107e-46	7.57449e-45	DOWN
MYOM3	99.2841	-1.26867	0.11903	-10.6584	1.59259e-26	8.68985e-26	DOWN
PPP1R15A	3648.33	-1.26863	0.0804971	-15.76	5.86567e-56	8.95719e-55	DOWN
MASP2	79.988	-1.26761	0.115219	-11.0018	3.745e-28	2.1878e-27	DOWN
MCCD1P1	1.41802	-1.26673	0.210756	-6.01043	1.85027e-09	4.41931e-09	DOWN
LTO1P1	2.03936	-1.26638	0.169222	-7.48356	7.23367e-14	2.22657e-13	DOWN
TEAD1	4703.57	-1.26625	0.0741148	-17.085	1.92011e-65	3.82212e-64	DOWN
ACSS3	1548.69	-1.26624	0.129155	-9.80404	1.08172e-22	5.00813e-22	DOWN
CD200	847.957	-1.26618	0.0810575	-15.6208	5.25686e-55	7.84814e-54	DOWN
RNU1-22P	1.60111	-1.26593	0.317676	-3.98496	6.74903e-05	0.000115591	DOWN
GPAA1P2	1.08323	-1.26578	0.100085	-12.6471	1.16089e-36	9.44409e-36	DOWN
MPL	52.6653	-1.26556	0.079144	-15.9906	1.48539e-57	2.36772e-56	DOWN
CAMK1	65.4424	-1.26543	0.0730469	-17.3235	3.12593e-67	6.55491e-66	DOWN
RWDD3-DT	25.0081	-1.2652	0.116484	-10.8615	1.7585e-27	9.97142e-27	DOWN
KRTAP1-1	1.06288	-1.26498	0.343768	-3.67974	0.000233472	0.000381226	DOWN
ANKRD35	265.126	-1.26483	0.148709	-8.50537	1.81011e-17	6.62003e-17	DOWN
COL4A6	527.242	-1.26456	0.194834	-6.49046	8.55772e-11	2.21495e-10	DOWN
LOC102724587	2.64685	-1.2641	0.213335	-5.92543	3.11476e-09	7.33042e-09	DOWN
XKR4	12.8857	-1.2637	0.216256	-5.84351	5.11107e-09	1.18682e-08	DOWN
LINC03013	17.8979	-1.26369	0.100433	-12.5824	2.63846e-36	2.12132e-35	DOWN
SOCS2	1227.16	-1.26323	0.138058	-9.15004	5.69119e-20	2.31916e-19	DOWN
AHSP	1.37488	-1.26313	0.232452	-5.43397	5.51143e-08	1.19463e-07	DOWN
NAV2	2702.51	-1.26088	0.115006	-10.9636	5.71989e-28	3.3079e-27	DOWN
PYGL	3981.13	-1.26071	0.117732	-10.7083	9.30595e-27	5.12293e-26	DOWN
LMF1-AS1	8.02406	-1.26057	0.152723	-8.254	1.5318e-16	5.38625e-16	DOWN
TTPA	65.7477	-1.25946	0.182923	-6.88521	5.77042e-12	1.60061e-11	DOWN
MDFIC	2517.63	-1.25875	0.0764923	-16.4559	7.60888e-61	1.32103e-59	DOWN
MLIP	22.2815	-1.2583	0.186058	-6.76298	1.35186e-11	3.67153e-11	DOWN
MLIP-IT1	22.2815	-1.2583	0.186058	-6.76298	1.35186e-11	3.67153e-11	DOWN
LOC101927189	22.2815	-1.2583	0.186058	-6.76298	1.35186e-11	3.67153e-11	DOWN
OR2A42	9.51482	-1.25805	0.13676	-9.19894	3.61483e-20	1.48652e-19	DOWN
RPL34P22	1.01242	-1.25762	0.207097	-6.0726	1.25856e-09	3.03327e-09	DOWN
KLF11	1500.51	-1.25732	0.0723915	-17.3683	1.43297e-67	3.05408e-66	DOWN
DMRT3	68.2979	-1.25687	0.144406	-8.7037	3.21244e-18	1.21235e-17	DOWN
CARD6	593.722	-1.25668	0.0872412	-14.4047	4.8369e-47	5.60369e-46	DOWN
SYT15	29.7573	-1.25615	0.127096	-9.88348	4.90968e-23	2.31292e-22	DOWN
TCEAL2	85.7776	-1.25601	0.228418	-5.49875	3.82498e-08	8.38863e-08	DOWN
SLC5A4	22.1372	-1.25543	0.118738	-10.5732	3.9692e-26	2.13049e-25	DOWN
ANXA3	1832.91	-1.25409	0.143639	-8.73085	2.52755e-18	9.59297e-18	DOWN
ARHGEF40	2986.28	-1.25366	0.0663672	-18.8898	1.38382e-79	4.20296e-78	DOWN
LY86-AS1	15.0631	-1.25358	0.151172	-8.29237	1.11012e-16	3.92807e-16	DOWN
WNT11	397.664	-1.25303	0.192704	-6.50236	7.90698e-11	2.05125e-10	DOWN
SHC3	213.065	-1.25299	0.119166	-10.5146	7.39694e-26	3.93278e-25	DOWN
CCDC82	861.201	-1.25114	0.0921612	-13.5756	5.59193e-42	5.44288e-41	DOWN
C20orf203	4.18346	-1.251	0.177764	-7.03745	1.95786e-12	5.58876e-12	DOWN
NTRK3	642.439	-1.25039	0.192666	-6.48992	8.58845e-11	2.22268e-10	DOWN
LINC00987	60.3157	-1.24938	0.129501	-9.64764	5.02996e-22	2.2565e-21	DOWN
RPL36P7	6.77591	-1.24918	0.133773	-9.33805	9.8124e-21	4.14545e-20	DOWN
FLG-AS1	45.1409	-1.24901	0.140835	-8.86857	7.40911e-19	2.87605e-18	DOWN
NR4A1AS	39.186	-1.24886	0.190688	-6.54921	5.7843e-11	1.51232e-10	DOWN
SULT1C4	271.414	-1.24833	0.125951	-9.91124	3.72015e-23	1.76397e-22	DOWN
CADM2	202.778	-1.24786	0.19859	-6.28358	3.30855e-10	8.27038e-10	DOWN
RGMA	1215.09	-1.24752	0.157077	-7.94207	1.98828e-15	6.65264e-15	DOWN
OR2A1	6.95999	-1.24596	0.150192	-8.29576	1.07895e-16	3.82218e-16	DOWN
GSTM2	521.027	-1.24585	0.134503	-9.26259	1.99537e-20	8.30638e-20	DOWN
LCE3A	1.32225	-1.24577	0.375375	-3.31874	0.000904239	0.00140178	DOWN
SHROOM4	864.733	-1.24548	0.086235	-14.4429	2.78035e-47	3.24545e-46	DOWN
IL13	3.4271	-1.24506	0.204424	-6.09059	1.12499e-09	2.72037e-09	DOWN
THSD7A	364.778	-1.24483	0.108822	-11.4391	2.66746e-30	1.69662e-29	DOWN
KLF10	5127.41	-1.24454	0.067721	-18.3775	1.98815e-75	5.41332e-74	DOWN
QKI	5701.04	-1.2443	0.0738094	-16.8583	9.11823e-64	1.73008e-62	DOWN
RNASE4	47.9108	-1.24417	0.122867	-10.1261	4.23089e-24	2.08658e-23	DOWN
CLEC10A	299.03	-1.24357	0.16901	-7.35797	1.86733e-13	5.62383e-13	DOWN
FZD4-DT	38.867	-1.24341	0.10475	-11.8703	1.6893e-32	1.17021e-31	DOWN
ITGA1	3719.95	-1.24304	0.0776052	-16.0175	9.64973e-58	1.54815e-56	DOWN
STON1	621.009	-1.24285	0.0950652	-13.0736	4.65824e-39	4.08389e-38	DOWN
LINC01550	67.4384	-1.24282	0.15265	-8.14168	3.89834e-16	1.34644e-15	DOWN
CTTNBP2	310.821	-1.2421	0.15615	-7.95454	1.79798e-15	6.03058e-15	DOWN
LCA5	532.587	-1.24183	0.0803454	-15.4562	6.85289e-54	9.92524e-53	DOWN
JAM3	723.701	-1.24132	0.10265	-12.0927	1.15438e-33	8.36946e-33	DOWN
CCDC144A	55.7446	-1.24117	0.227022	-5.4672	4.572e-08	9.96768e-08	DOWN
SERPIND1	11.9102	-1.2404	0.223596	-5.54751	2.89771e-08	6.40615e-08	DOWN
APOL5	3.27944	-1.2382	0.157885	-7.84242	4.41947e-15	1.45199e-14	DOWN
RRAGD	1081.51	-1.23803	0.114616	-10.8016	3.38404e-27	1.89714e-26	DOWN
NT5E	1302.18	-1.23778	0.103928	-11.91	1.05022e-32	7.35126e-32	DOWN
MSTN	21.7481	-1.23725	0.163576	-7.56375	3.91613e-14	1.22338e-13	DOWN
SLC51B	22.0932	-1.23638	0.123186	-10.0366	1.05195e-23	5.1035e-23	DOWN
TKTL1	6.73615	-1.23561	0.206655	-5.97911	2.24364e-09	5.3244e-09	DOWN
SLC35F3	200.105	-1.23541	0.200267	-6.1688	6.88094e-10	1.68684e-09	DOWN
NACAD	208.224	-1.23504	0.125648	-9.82934	8.41652e-23	3.91499e-22	DOWN
LPCAT2	1483.95	-1.23456	0.0848966	-14.5419	6.56987e-48	7.8963e-47	DOWN
FGFBP1	144.271	-1.23377	0.346317	-3.56254	0.000367288	0.000590599	DOWN
ETS2	3467.42	-1.23363	0.0813352	-15.1672	5.82918e-52	7.99305e-51	DOWN
USP53	2737.21	-1.23163	0.0808148	-15.2401	1.91543e-52	2.6619e-51	DOWN
LOC101928386	1.40713	-1.23132	0.230147	-5.35014	8.78844e-08	1.87874e-07	DOWN
TMEM236	19.3166	-1.23098	0.136035	-9.04901	1.44277e-19	5.77737e-19	DOWN
SEMA6A	1384.26	-1.23067	0.126098	-9.75963	1.67765e-22	7.69654e-22	DOWN
GOLGA6L3P	1.44351	-1.22943	0.174912	-7.02886	2.08235e-12	5.93589e-12	DOWN
ADGRA1	2.35541	-1.22904	0.33029	-3.72109	0.000198361	0.000325766	DOWN
GPR142	3.71795	-1.22894	0.210141	-5.84815	4.97062e-09	1.1554e-08	DOWN
TM4SF18	1443.61	-1.22824	0.11215	-10.9518	6.51516e-28	3.75464e-27	DOWN
CHST3	1851.4	-1.22765	0.115295	-10.6479	1.78281e-26	9.70844e-26	DOWN
MMP19	886.987	-1.22723	0.102404	-11.9842	4.30002e-33	3.06103e-32	DOWN
ZSCAN23	40.1618	-1.22675	0.170726	-7.18547	6.69746e-13	1.96001e-12	DOWN
PER2	2347.89	-1.2267	0.0677332	-18.1108	2.62129e-73	6.72263e-72	DOWN
LRRC74A	3.62515	-1.22554	0.172773	-7.09338	1.30876e-12	3.77466e-12	DOWN
GRK5	922.314	-1.22454	0.0736103	-16.6354	3.85952e-62	6.94462e-61	DOWN
MECOM	839.108	-1.22349	0.0958211	-12.7685	2.45953e-37	2.05221e-36	DOWN
PPL	4761.3	-1.22252	0.0932488	-13.1103	2.87381e-39	2.53385e-38	DOWN
RCVRN	8.11705	-1.22179	0.140062	-8.72324	2.70354e-18	1.02326e-17	DOWN
OXGR1	91.0416	-1.22131	0.23531	-5.19022	2.10042e-07	4.37037e-07	DOWN
GAS2	88.8723	-1.22122	0.124634	-9.79842	1.14355e-22	5.29042e-22	DOWN
ARAP3	979.538	-1.22039	0.0735012	-16.6036	6.55903e-62	1.17167e-60	DOWN
ZNF423	674.332	-1.21995	0.109505	-11.1406	7.95639e-29	4.77673e-28	DOWN
DMTN	1444.34	-1.21961	0.11066	-11.0211	3.02202e-28	1.77046e-27	DOWN
DCUN1D3	1017.87	-1.21931	0.0548625	-22.2248	1.97789e-109	1.25063e-107	DOWN
PRXL2A	7717.16	-1.2183	0.0833695	-14.6132	2.31273e-48	2.82498e-47	DOWN
KCTD4	6.17603	-1.21829	0.316073	-3.85445	0.00011599	0.000194521	DOWN
CIMIP2B	70.5985	-1.21823	0.16434	-7.41285	1.23613e-13	3.76133e-13	DOWN
KCNA5	31.255	-1.21779	0.142255	-8.56062	1.12267e-17	4.14327e-17	DOWN
G6PC1	1.59919	-1.21737	0.291491	-4.17635	2.96217e-05	5.23585e-05	DOWN
KLHL3	413.3	-1.21707	0.0857837	-14.1876	1.09265e-45	1.20758e-44	DOWN
MYL7	50.3666	-1.21555	0.28443	-4.27362	1.92321e-05	3.45699e-05	DOWN
CDNF	121.707	-1.21541	0.0840709	-14.457	2.26528e-47	2.65928e-46	DOWN
DKK3	3880.06	-1.214	0.100882	-12.0338	2.35908e-33	1.69496e-32	DOWN
KIRREL1	3444.71	-1.21383	0.0918044	-13.2219	6.55664e-40	5.92037e-39	DOWN
VKORC1L1	5330.03	-1.21373	0.0557197	-21.7827	3.38511e-105	1.96918e-103	DOWN
LINC02733	1.72593	-1.21327	0.22396	-5.41733	6.04942e-08	1.30768e-07	DOWN
CEP68	2185.11	-1.21298	0.0472517	-25.6707	2.4856e-145	3.2687e-143	DOWN
PCAT19	434.962	-1.21284	0.113543	-10.6818	1.23873e-26	6.77994e-26	DOWN
PODN	3108.3	-1.21269	0.122743	-9.87989	5.08906e-23	2.39332e-22	DOWN
LOC101926964	2.55535	-1.21233	0.238492	-5.08331	3.70911e-07	7.58795e-07	DOWN
GPRC5B	2378.74	-1.21199	0.108531	-11.1672	5.89894e-29	3.56663e-28	DOWN
ZCCHC12	15.3538	-1.20873	0.140622	-8.59556	8.2861e-18	3.07824e-17	DOWN
ZNF502	299.218	-1.20843	0.103333	-11.6946	1.35859e-31	9.09765e-31	DOWN
LINC01852	45.1277	-1.20828	0.0809549	-14.9254	2.25316e-50	2.93183e-49	DOWN
LINC02189	2.72245	-1.20827	0.391548	-3.08589	0.00202942	0.00303401	DOWN
PDP2	972.904	-1.20817	0.0609737	-19.8146	2.22975e-87	8.45492e-86	DOWN
FRMPD1	63.4886	-1.2078	0.159034	-7.59461	3.08712e-14	9.70907e-14	DOWN
IGSF3P2	1.28491	-1.20768	0.186296	-6.48259	9.01626e-11	2.33022e-10	DOWN
FZD10-AS1	197.75	-1.20767	0.144289	-8.36984	5.7699e-17	2.06558e-16	DOWN
SEMA6A-AS2	11.1215	-1.20741	0.127528	-9.46786	2.85647e-21	1.23506e-20	DOWN
RASGRF2-AS1	11.2469	-1.20701	0.134049	-9.00423	2.17182e-19	8.63247e-19	DOWN
PPARGC1A	230.853	-1.20597	0.194109	-6.21281	5.20456e-10	1.28672e-09	DOWN
STAT5B	5025.89	-1.20589	0.0590088	-20.4357	8.05209e-93	3.46212e-91	DOWN
C1orf115	3281.75	-1.2055	0.115524	-10.4351	1.71482e-25	8.97071e-25	DOWN
FAM47E-STBD1	1.9576	-1.20511	0.175858	-6.85278	7.24267e-12	1.99599e-11	DOWN
ZFPM2	459.924	-1.20499	0.110872	-10.8682	1.63312e-27	9.26899e-27	DOWN
MYOSLID	24.8617	-1.20476	0.117224	-10.2774	8.9056e-25	4.52659e-24	DOWN
TRPC1	312.928	-1.20457	0.0858666	-14.0284	1.04464e-44	1.11852e-43	DOWN
MPZ	140.409	-1.20407	0.186628	-6.4517	1.10606e-10	2.8433e-10	DOWN
LINC02761	12.5891	-1.20398	0.154927	-7.77128	7.76959e-15	2.52017e-14	DOWN
HRC	89.2005	-1.20386	0.128436	-9.37324	7.03392e-21	2.99157e-20	DOWN
CRY2	3227.87	-1.20374	0.0619347	-19.4357	3.85193e-84	1.33377e-82	DOWN
TMEM196	1.48428	-1.20369	0.473978	-2.53955	0.0110996	0.0153519	DOWN
MICALL2-DT	2.38523	-1.20268	0.165045	-7.28698	3.16983e-13	9.44075e-13	DOWN
DNAAF9	1516.21	-1.20259	0.0601788	-19.9835	7.65817e-89	3.02933e-87	DOWN
RILP	310.155	-1.20252	0.0915491	-13.1352	2.06871e-39	1.83776e-38	DOWN
AVPI1	652.739	-1.20229	0.0890343	-13.5037	1.48671e-41	1.42852e-40	DOWN
LINC01960	10.0461	-1.20217	0.117895	-10.1969	2.04677e-24	1.02434e-23	DOWN
LOC105375423	13.0522	-1.20208	0.113535	-10.5878	3.39645e-26	1.82663e-25	DOWN
TULP2	8.46766	-1.202	0.130298	-9.22499	2.83578e-20	1.17318e-19	DOWN
PEMT	623.242	-1.20134	0.0879479	-13.6597	1.76821e-42	1.75353e-41	DOWN
CMTM5	28.0405	-1.19931	0.289097	-4.14845	3.34731e-05	5.88924e-05	DOWN
HCG11	1115.08	-1.19928	0.0875625	-13.6963	1.06888e-42	1.0703e-41	DOWN
LOC107986583	1115.08	-1.19928	0.0875625	-13.6963	1.06888e-42	1.0703e-41	DOWN
ESAM-AS1	22.2918	-1.19864	0.095732	-12.5208	5.74501e-36	4.55675e-35	DOWN
LGR4	2212.78	-1.19829	0.117851	-10.1678	2.75937e-24	1.37291e-23	DOWN
TIE1	1720.61	-1.19828	0.0828799	-14.458	2.23243e-47	2.62321e-46	DOWN
C10orf71	1.39545	-1.19803	0.491716	-2.43642	0.0148333	0.0202252	DOWN
THBD	1947.98	-1.19793	0.0976478	-12.2679	1.34771e-34	1.01491e-33	DOWN
ZNF727	354.203	-1.19778	0.157472	-7.60635	2.81945e-14	8.88983e-14	DOWN
LMO2	890.684	-1.19745	0.0746969	-16.0307	7.79522e-58	1.25388e-56	DOWN
GNG7	805.53	-1.19739	0.105399	-11.3606	6.57094e-30	4.12423e-29	DOWN
STS	1830.44	-1.19697	0.0965874	-12.3926	2.86598e-35	2.20872e-34	DOWN
FGL2	2310.79	-1.19679	0.111501	-10.7334	7.09007e-27	3.9223e-26	DOWN
PCARE	14.4091	-1.19626	0.273041	-4.38127	1.17992e-05	2.15731e-05	DOWN
LINC01060	33.1917	-1.19593	0.153862	-7.77273	7.68101e-15	2.49275e-14	DOWN
TIPARP	2691.38	-1.19592	0.0809143	-14.7801	1.9698e-49	2.4796e-48	DOWN
NRP1	6299.92	-1.19579	0.0790577	-15.1256	1.09825e-51	1.48941e-50	DOWN
PARVA	8406.71	-1.19562	0.0553079	-21.6175	1.22892e-103	6.88949e-102	DOWN
ITGA9	1268.73	-1.19427	0.100911	-11.8349	2.57705e-32	1.77225e-31	DOWN
DPYD	1648.6	-1.19347	0.092215	-12.9422	2.60012e-38	2.22972e-37	DOWN
MYRIP	316.716	-1.1929	0.143394	-8.31903	8.86868e-17	3.15346e-16	DOWN
FGD4	1095	-1.19288	0.0797012	-14.967	1.2073e-50	1.58851e-49	DOWN
CYP39A1	251.731	-1.19282	0.162457	-7.34236	2.09867e-13	6.30827e-13	DOWN
HYMAI	6.28232	-1.19262	0.231857	-5.14377	2.69285e-07	5.55999e-07	DOWN
FRMD3	589.12	-1.19237	0.135615	-8.79229	1.46545e-18	5.62233e-18	DOWN
LOC105373429	7.16812	-1.19196	0.151103	-7.88839	3.06117e-15	1.01354e-14	DOWN
HABP4	540.566	-1.1915	0.0695091	-17.1416	7.26533e-66	1.46033e-64	DOWN
ALPL	1519.26	-1.19083	0.148054	-8.04325	8.74888e-16	2.97481e-15	DOWN
BST1	303.029	-1.19066	0.0798623	-14.909	2.88179e-50	3.73214e-49	DOWN
[truncated: 11,011 more rows]
