# Supplementary material for: Identification of potential vinorelbine-associated prognostic genes in breast cancer through integrative bioinformatics and experimental validation
Source: Front Oncol. 2026 Jun 26;16:1855523. doi: 10.3389/fonc.2026.1855523 (PMC13349924; doi:10.3389/fonc.2026.1855523)
Supplement: Supplementary file 1 [file DataSheet1.zip › Supplementary Material/Supplementary Table 4-venn.xlsx]

## Sheet: Sheet1
	symbol
1	PROC
2	TUBA1C
3	STMN1
4	TUBB3
5	SMARCA4
6	BAX
7	CDKN2A
8	KRT18
9	EPCAM
10	CASP3
11	TUBA3D
12	PAK5
13	TUBB8
14	TUBB
15	TUBB4B
16	TUBA3E
17	BRCA1
18	TUBB6
19	TGFB1
20	TUBA1B
21	XRCC1
22	RRM1
23	TUBA3C
24	TUBB4A
25	TUB
26	PTGS2
27	TUBB2A
28	FAS
29	TUBB1
30	IL7
31	LHX4
32	TUBB2B
33	TNF
