# Supplementary material for: Identification of potential vinorelbine-associated prognostic genes in breast cancer through integrative bioinformatics and experimental validation
Source: Front Oncol. 2026 Jun 26;16:1855523. doi: 10.3389/fonc.2026.1855523 (PMC13349924; doi:10.3389/fonc.2026.1855523)
Supplement: Supplementary file 1 [file DataSheet1.zip › Supplementary Material/Supplementary Table 5-GO.xlsx]

## Sheet: Sheet1
	ONTOLOGY	ID	Description	GeneRatio	BgRatio	pvalue	p.adjust	qvalue	geneID	Count
GO:0005200	MF	GO:0005200	structural constituent of cytoskeleton	14/33	112/18496	2.86004e-23	2.86004e-23	1.89666e-21	TUBA1C/TUBB3/TUBA3D/TUBB8/TUBB/TUBB4B/TUBA3E/TUBB6/TUBA1B/TUBA3C/TUBB4A/TUBB2A/TUBB1/TUBB2B	14
GO:0005874	CC	GO:0005874	microtubule	15/33	467/19886	2.05379e-16	2.05379e-16	1.4917e-14	TUBA1C/STMN1/TUBB3/TUBA3D/TUBB8/TUBB/TUBB4B/TUBA3E/TUBB6/TUBA1B/TUBA3C/TUBB4A/TUBB2A/TUBB1/TUBB2B	15
GO:0005525	MF	GO:0005525	GTP binding	14/33	382/18496	1.16327e-15	1.16327e-15	3.85715e-14	TUBA1C/TUBB3/TUBA3D/TUBB8/TUBB/TUBB4B/TUBA3E/TUBB6/TUBA1B/TUBA3C/TUBB4A/TUBB2A/TUBB1/TUBB2B	14
GO:0019001	MF	GO:0019001	guanyl nucleotide binding	14/33	403/18496	2.44158e-15	2.44158e-15	4.04787e-14	TUBA1C/TUBB3/TUBA3D/TUBB8/TUBB/TUBB4B/TUBA3E/TUBB6/TUBA1B/TUBA3C/TUBB4A/TUBB2A/TUBB1/TUBB2B	14
GO:0032561	MF	GO:0032561	guanyl ribonucleotide binding	14/33	403/18496	2.44158e-15	2.44158e-15	4.04787e-14	TUBA1C/TUBB3/TUBA3D/TUBB8/TUBB/TUBB4B/TUBA3E/TUBB6/TUBA1B/TUBA3C/TUBB4A/TUBB2A/TUBB1/TUBB2B	14
GO:0045171	CC	GO:0045171	intercellular bridge	9/33	92/19886	2.28817e-14	2.28817e-14	8.30967e-13	TUBB3/TUBB8/TUBB/TUBB4B/TUBB6/TUBB4A/TUBB2A/TUBB1/TUBB2B	9
GO:0072686	CC	GO:0072686	mitotic spindle	9/33	184/19886	1.3009e-11	1.3009e-11	3.14954e-10	TUBB3/TUBB8/TUBB/TUBB4B/TUBB6/TUBB4A/TUBB2A/TUBB1/TUBB2B	9
GO:0003924	MF	GO:0003924	GTPase activity	10/33	333/18496	2.00499e-10	2.00499e-10	2.65925e-09	TUBB3/TUBB8/TUBB/TUBB4B/TUBB6/TUBA1B/TUBB4A/TUBB2A/TUBB1/TUBB2B	10
GO:0097191	BP	GO:0097191	extrinsic apoptotic signaling pathway	8/33	229/18870	4.45071e-09	4.45071e-09	5.03164e-06	BAX/KRT18/PAK5/BRCA1/TGFB1/FAS/IL7/TNF	8
GO:0005819	CC	GO:0005819	spindle	9/33	431/19886	2.3612e-08	2.3612e-08	4.28745e-07	TUBB3/TUBB8/TUBB/TUBB4B/TUBB6/TUBB4A/TUBB2A/TUBB1/TUBB2B	9
GO:2001234	BP	GO:2001234	negative regulation of apoptotic signaling pathway	6/33	243/18870	3.54859e-06	3.54859e-06	0.000776659	BAX/PAK5/BRCA1/PTGS2/IL7/TNF	6
GO:0010573	BP	GO:0010573	vascular endothelial growth factor production	4/33	63/18870	4.29217e-06	4.29217e-06	0.000776659	BRCA1/TGFB1/PTGS2/TNF	4
GO:2001233	BP	GO:2001233	regulation of apoptotic signaling pathway	7/33	398/18870	4.6864e-06	4.6864e-06	0.000776659	BAX/PAK5/BRCA1/PTGS2/FAS/IL7/TNF	7
GO:1904019	BP	GO:1904019	epithelial cell apoptotic process	5/33	144/18870	4.8229e-06	4.8229e-06	0.000776659	BAX/KRT18/CASP3/TGFB1/TNF	5
GO:0034612	BP	GO:0034612	response to tumor necrosis factor	6/33	259/18870	5.12067e-06	5.12067e-06	0.000776659	KRT18/CASP3/BRCA1/PTGS2/FAS/TNF	6
GO:0038034	BP	GO:0038034	signal transduction in absence of ligand	4/33	67/18870	5.49591e-06	5.49591e-06	0.000776659	BAX/FAS/IL7/TNF	4
GO:0097192	BP	GO:0097192	extrinsic apoptotic signaling pathway in absence of ligand	4/33	67/18870	5.49591e-06	5.49591e-06	0.000776659	BAX/FAS/IL7/TNF	4
GO:0051054	BP	GO:0051054	positive regulation of DNA metabolic process	6/33	298/18870	1.14093e-05	1.14093e-05	0.00132565	SMARCA4/BAX/BRCA1/TGFB1/XRCC1/TNF	6
GO:0006970	BP	GO:0006970	response to osmotic stress	4/33	81/18870	1.17259e-05	1.17259e-05	0.00132565	BAX/CASP3/PTGS2/TNF	4
GO:0021543	BP	GO:0021543	pallium development	5/33	191/18870	1.90074e-05	1.90074e-05	0.00176752	BAX/CASP3/XRCC1/TUBB2A/TUBB2B	5
GO:0010575	BP	GO:0010575	positive regulation of vascular endothelial growth factor production	3/33	30/18870	1.91567e-05	1.91567e-05	0.00176752	BRCA1/TGFB1/PTGS2	3
GO:0048545	BP	GO:0048545	response to steroid hormone	6/33	330/18870	2.03248e-05	2.03248e-05	0.00176752	SMARCA4/CASP3/BRCA1/TGFB1/PTGS2/TNF	6
GO:0070482	BP	GO:0070482	response to oxygen levels	6/33	343/18870	2.52632e-05	2.52632e-05	0.00195583	CASP3/TGFB1/XRCC1/PTGS2/FAS/TNF	6
GO:2001237	BP	GO:2001237	negative regulation of extrinsic apoptotic signaling pathway	4/33	99/18870	2.59503e-05	2.59503e-05	0.00195583	PAK5/BRCA1/IL7/TNF	4
GO:0071887	BP	GO:0071887	leukocyte apoptotic process	4/33	121/18870	5.70016e-05	5.70016e-05	0.00402761	BAX/CDKN2A/CASP3/FAS	4
GO:0030900	BP	GO:0030900	forebrain development	6/33	407/18870	6.56061e-05	6.56061e-05	0.00412052	BAX/CASP3/XRCC1/RRM1/TUBB2A/TUBB2B	6
GO:0045786	BP	GO:0045786	negative regulation of cell cycle	6/33	407/18870	6.56061e-05	6.56061e-05	0.00412052	CDKN2A/CASP3/BRCA1/TGFB1/PTGS2/TNF	6
GO:0043029	BP	GO:0043029	T cell homeostasis	3/33	47/18870	7.49743e-05	7.49743e-05	0.00446107	BAX/CASP3/FAS	3
GO:0010212	BP	GO:0010212	response to ionizing radiation	4/33	138/18870	9.50361e-05	9.50361e-05	0.00511623	BAX/CASP3/BRCA1/RRM1	4
GO:0033135	BP	GO:0033135	regulation of peptidyl-serine phosphorylation	4/33	138/18870	9.50361e-05	9.50361e-05	0.00511623	BAX/TGFB1/PTGS2/TNF	4
GO:0045121	CC	GO:0045121	membrane raft	5/33	286/19886	0.000101374	0.000101374	0.00124745	TUBA1C/TUBB/PTGS2/FAS/TNF	5
GO:1902895	BP	GO:1902895	positive regulation of miRNA transcription	3/33	52/18870	0.000101578	0.000101578	0.00521986	SMARCA4/TGFB1/TNF	3
GO:0098857	CC	GO:0098857	membrane microdomain	5/33	287/19886	0.00010305	0.00010305	0.00124745	TUBA1C/TUBB/PTGS2/FAS/TNF	5
GO:0021537	BP	GO:0021537	telencephalon development	5/33	276/18870	0.000109553	0.000109553	0.00538489	BAX/CASP3/XRCC1/TUBB2A/TUBB2B	5
GO:0043525	BP	GO:0043525	positive regulation of neuron apoptotic process	3/33	56/18870	0.000126804	0.000126804	0.0056241	BAX/CASP3/TNF	3
GO:0008627	BP	GO:0008627	intrinsic apoptotic signaling pathway in response to osmotic stress	2/33	10/18870	0.000132297	0.000132297	0.0056241	CASP3/PTGS2	2
GO:0010574	BP	GO:0010574	regulation of vascular endothelial growth factor production	3/33	59/18870	0.000148181	0.000148181	0.0056241	BRCA1/TGFB1/PTGS2	3
GO:0097300	BP	GO:0097300	programmed necrotic cell death	3/33	60/18870	0.000155794	0.000155794	0.0056241	BAX/FAS/TNF	3
GO:0001666	BP	GO:0001666	response to hypoxia	5/33	298/18870	0.000156849	0.000156849	0.0056241	CASP3/TGFB1/XRCC1/PTGS2/TNF	5
GO:2001236	BP	GO:2001236	regulation of extrinsic apoptotic signaling pathway	4/33	158/18870	0.000160234	0.000160234	0.0056241	PAK5/BRCA1/IL7/TNF	4
GO:0001660	BP	GO:0001660	fever generation	2/33	11/18870	0.000161519	0.000161519	0.0056241	PTGS2/TNF	2
GO:0071895	BP	GO:0071895	odontoblast differentiation	2/33	11/18870	0.000161519	0.000161519	0.0056241	TUBB/TGFB1	2
GO:2000343	BP	GO:2000343	positive regulation of chemokine (C-X-C motif) ligand 2 production	2/33	11/18870	0.000161519	0.000161519	0.0056241	TGFB1/TNF	2
GO:0060041	BP	GO:0060041	retina development in camera-type eye	4/33	159/18870	0.000164167	0.000164167	0.0056241	SMARCA4/BAX/RRM1/TUB	4
GO:0022407	BP	GO:0022407	regulation of cell-cell adhesion	6/33	493/18870	0.000187517	0.000187517	0.00608006	SMARCA4/EPCAM/CASP3/TGFB1/IL7/TNF	6
GO:2000630	BP	GO:2000630	positive regulation of miRNA metabolic process	3/33	64/18870	0.000188783	0.000188783	0.00608006	SMARCA4/TGFB1/TNF	3
GO:0031650	BP	GO:0031650	regulation of heat generation	2/33	12/18870	0.000193611	0.000193611	0.00608006	PTGS2/TNF	2
GO:0004861	MF	GO:0004861	cyclin-dependent protein serine/threonine kinase inhibitor activity	2/33	12/18496	0.000201475	0.000201475	0.00222683	CDKN2A/CASP3	2
GO:0036293	BP	GO:0036293	response to decreased oxygen levels	5/33	315/18870	0.000203043	0.000203043	0.00620393	CASP3/TGFB1/XRCC1/PTGS2/TNF	5
GO:0097193	BP	GO:0097193	intrinsic apoptotic signaling pathway	5/33	319/18870	0.000215282	0.000215282	0.00640479	BAX/CASP3/BRCA1/PTGS2/TNF	5
GO:0031115	BP	GO:0031115	negative regulation of microtubule polymerization	2/33	13/18870	0.000228562	0.000228562	0.00662553	STMN1/TUBB4A	2
GO:1902893	BP	GO:1902893	regulation of miRNA transcription	3/33	70/18870	0.000246267	0.000246267	0.00687754	SMARCA4/TGFB1/TNF	3
GO:0061614	BP	GO:0061614	miRNA transcription	3/33	71/18870	0.000256826	0.000256826	0.00687754	SMARCA4/TGFB1/TNF	3
GO:0071214	BP	GO:0071214	cellular response to abiotic stimulus	5/33	334/18870	0.000266269	0.000266269	0.00687754	BAX/CASP3/BRCA1/PTGS2/FAS	5
GO:0104004	BP	GO:0104004	cellular response to environmental stimulus	5/33	334/18870	0.000266269	0.000266269	0.00687754	BAX/CASP3/BRCA1/PTGS2/FAS	5
GO:0032722	BP	GO:0032722	positive regulation of chemokine production	3/33	72/18870	0.000267673	0.000267673	0.00687754	TGFB1/IL7/TNF	3
GO:0045661	BP	GO:0045661	regulation of myoblast differentiation	3/33	73/18870	0.000278813	0.000278813	0.00700456	SMARCA4/TGFB1/TNF	3
GO:1902107	BP	GO:1902107	positive regulation of leukocyte differentiation	4/33	185/18870	0.000292986	0.000292986	0.00704741	SMARCA4/TGFB1/IL7/TNF	4
GO:1903708	BP	GO:1903708	positive regulation of hemopoiesis	4/33	185/18870	0.000292986	0.000292986	0.00704741	SMARCA4/TGFB1/IL7/TNF	4
GO:0042267	BP	GO:0042267	natural killer cell mediated cytotoxicity	3/33	76/18870	0.000314019	0.000314019	0.00733262	TUBB/TUBB4B/TGFB1	3
GO:0030308	BP	GO:0030308	negative regulation of cell growth	4/33	189/18870	0.000317815	0.000317815	0.00733262	SMARCA4/CDKN2A/BRCA1/TGFB1	4
GO:0002260	BP	GO:0002260	lymphocyte homeostasis	3/33	77/18870	0.00032636	0.00032636	0.00737918	BAX/CASP3/FAS	3
GO:0002228	BP	GO:0002228	natural killer cell mediated immunity	3/33	79/18870	0.000351974	0.000351974	0.00780228	TUBB/TUBB4B/TGFB1	3
GO:0009746	BP	GO:0009746	response to hexose	4/33	198/18870	0.000379159	0.000379159	0.00815578	SMARCA4/CASP3/PTGS2/TNF	4
GO:0031649	BP	GO:0031649	heat generation	2/33	17/18870	0.000396778	0.000396778	0.00815578	PTGS2/TNF	2
GO:1901550	BP	GO:1901550	regulation of endothelial cell development	2/33	17/18870	0.000396778	0.000396778	0.00815578	PROC/TNF	2
GO:1903140	BP	GO:1903140	regulation of establishment of endothelial barrier	2/33	17/18870	0.000396778	0.000396778	0.00815578	PROC/TNF	2
GO:0007051	BP	GO:0007051	spindle organization	4/33	202/18870	0.000408975	0.000408975	0.00825637	STMN1/TUBB8/TUBB/TUBB1	4
GO:0034284	BP	GO:0034284	response to monosaccharide	4/33	206/18870	0.000440433	0.000440433	0.0086558	SMARCA4/CASP3/PTGS2/TNF	4
GO:0008625	BP	GO:0008625	extrinsic apoptotic signaling pathway via death domain receptors	3/33	86/18870	0.00045173	0.00045173	0.0086558	BAX/BRCA1/TNF	3
GO:2000628	BP	GO:2000628	regulation of miRNA metabolic process	3/33	86/18870	0.00045173	0.00045173	0.0086558	SMARCA4/TGFB1/TNF	3
GO:0098641	MF	GO:0098641	cadherin binding involved in cell-cell adhesion	2/33	18/18496	0.000463938	0.000463938	0.0043952	KRT18/EPCAM	2
GO:0030705	BP	GO:0030705	cytoskeleton-dependent intracellular transport	4/33	213/18870	0.000499592	0.000499592	0.00941337	TUBA1C/TUBB/TUBA1B/TUB	4
GO:0140747	BP	GO:0140747	regulation of ncRNA transcription	3/33	92/18870	0.00055037	0.00055037	0.00975972	SMARCA4/TGFB1/TNF	3
GO:0072567	BP	GO:0072567	chemokine (C-X-C motif) ligand 2 production	2/33	20/18870	0.000552506	0.000552506	0.00975972	TGFB1/TNF	2
GO:1902004	BP	GO:1902004	positive regulation of amyloid-beta formation	2/33	20/18870	0.000552506	0.000552506	0.00975972	CASP3/TNF	2
GO:2000341	BP	GO:2000341	regulation of chemokine (C-X-C motif) ligand 2 production	2/33	20/18870	0.000552506	0.000552506	0.00975972	TGFB1/TNF	2
GO:0042288	MF	GO:0042288	MHC class I protein binding	2/33	20/18496	0.000574847	0.000574847	0.00476518	TUBB/TUBB4B	2
GO:0046785	BP	GO:0046785	microtubule polymerization	3/33	94/18870	0.000586069	0.000586069	0.0101933	STMN1/TUBB4A/TUBB1	3
GO:0097049	BP	GO:0097049	motor neuron apoptotic process	2/33	21/18870	0.000609996	0.000609996	0.0104487	BAX/FAS	2
GO:0048661	BP	GO:0048661	positive regulation of smooth muscle cell proliferation	3/33	98/18870	0.000661841	0.000661841	0.010825	TGFB1/PTGS2/TNF	3
GO:0140694	BP	GO:0140694	non-membrane-bounded organelle assembly	5/33	408/18870	0.00066433	0.00066433	0.010825	TUBB8/TUBB/BRCA1/TUBB1/TNF	5
GO:0009743	BP	GO:0009743	response to carbohydrate	4/33	230/18870	0.000666587	0.000666587	0.010825	SMARCA4/CASP3/PTGS2/TNF	4
GO:0030220	BP	GO:0030220	platelet formation	2/33	22/18870	0.000670262	0.000670262	0.010825	CASP3/TUBB1	2
GO:0005881	CC	GO:0005881	cytoplasmic microtubule	3/33	106/19886	0.000714943	0.000714943	0.0074182	TUBA1C/TUBB4B/TUBA1B	3
GO:0001558	BP	GO:0001558	regulation of cell growth	5/33	417/18870	0.000733066	0.000733066	0.0111531	SMARCA4/CDKN2A/PAK5/BRCA1/TGFB1	5
GO:0008630	BP	GO:0008630	intrinsic apoptotic signaling pathway in response to DNA damage	3/33	102/18870	0.000743602	0.000743602	0.0111531	BAX/BRCA1/TNF	3
GO:0043254	BP	GO:0043254	regulation of protein-containing complex assembly	5/33	419/18870	0.000749039	0.000749039	0.0111531	STMN1/BAX/TGFB1/TUBB4A/TNF	5
GO:0071356	BP	GO:0071356	cellular response to tumor necrosis factor	4/33	238/18870	0.000757482	0.000757482	0.0111531	KRT18/BRCA1/FAS/TNF	4
GO:0032642	BP	GO:0032642	regulation of chemokine production	3/33	104/18870	0.000786788	0.000786788	0.0111531	TGFB1/IL7/TNF	3
GO:0033138	BP	GO:0033138	positive regulation of peptidyl-serine phosphorylation	3/33	104/18870	0.000786788	0.000786788	0.0111531	TGFB1/PTGS2/TNF	3
GO:0042100	BP	GO:0042100	B cell proliferation	3/33	104/18870	0.000786788	0.000786788	0.0111531	BAX/CASP3/IL7	3
GO:0007059	BP	GO:0007059	chromosome segregation	5/33	424/18870	0.000790117	0.000790117	0.0111531	SMARCA4/TUBB8/TUBB/BRCA1/TUBB1	5
GO:0009651	BP	GO:0009651	response to salt stress	2/33	24/18870	0.000799083	0.000799083	0.0111531	BAX/TNF	2
GO:0036344	BP	GO:0036344	platelet morphogenesis	2/33	24/18870	0.000799083	0.000799083	0.0111531	CASP3/TUBB1	2
GO:0010586	BP	GO:0010586	miRNA metabolic process	3/33	105/18870	0.000808966	0.000808966	0.0111531	SMARCA4/TGFB1/TNF	3
GO:0032602	BP	GO:0032602	chemokine production	3/33	105/18870	0.000808966	0.000808966	0.0111531	TGFB1/IL7/TNF	3
GO:0045662	BP	GO:0045662	negative regulation of myoblast differentiation	2/33	25/18870	0.000867619	0.000867619	0.0115696	TGFB1/TNF	2
GO:1902993	BP	GO:1902993	positive regulation of amyloid precursor protein catabolic process	2/33	25/18870	0.000867619	0.000867619	0.0115696	CASP3/TNF	2
GO:0045926	BP	GO:0045926	negative regulation of growth	4/33	247/18870	0.000869875	0.000869875	0.0115696	SMARCA4/CDKN2A/BRCA1/TGFB1	4
GO:0001776	BP	GO:0001776	leukocyte homeostasis	3/33	109/18870	0.000901654	0.000901654	0.0117579	BAX/CASP3/FAS	3
GO:0031400	BP	GO:0031400	negative regulation of protein modification process	5/33	437/18870	0.000904832	0.000904832	0.0117579	BAX/CDKN2A/BRCA1/TGFB1/TNF	5
GO:0045445	BP	GO:0045445	myoblast differentiation	3/33	110/18870	0.000925834	0.000925834	0.0118941	SMARCA4/TGFB1/TNF	3
GO:0033209	BP	GO:0033209	tumor necrosis factor-mediated signaling pathway	3/33	111/18870	0.000950421	0.000950421	0.0119386	KRT18/FAS/TNF	3
GO:0043280	BP	GO:0043280	positive regulation of cysteine-type endopeptidase activity involved in apoptotic process	3/33	111/18870	0.000950421	0.000950421	0.0119386	BAX/FAS/TNF	3
GO:0010720	BP	GO:0010720	positive regulation of cell development	5/33	444/18870	0.000971537	0.000971537	0.0120698	PROC/SMARCA4/TGFB1/IL7/TNF	5
GO:0032355	BP	GO:0032355	response to estradiol	3/33	113/18870	0.00100083	0.00100083	0.0121663	CASP3/TGFB1/PTGS2	3
GO:1904035	BP	GO:1904035	regulation of epithelial cell apoptotic process	3/33	113/18870	0.00100083	0.00100083	0.0121663	BAX/TGFB1/TNF	3
GO:0002675	BP	GO:0002675	positive regulation of acute inflammatory response	2/33	28/18870	0.00108962	0.00108962	0.0128317	PTGS2/TNF	2
GO:0090594	BP	GO:0090594	inflammatory response to wounding	2/33	28/18870	0.00108962	0.00108962	0.0128317	TGFB1/TNF	2
GO:2000108	BP	GO:2000108	positive regulation of leukocyte apoptotic process	2/33	28/18870	0.00108962	0.00108962	0.0128317	BAX/CDKN2A	2
GO:0043025	CC	GO:0043025	neuronal cell body	5/33	489/19886	0.00118355	0.00118355	0.00999292	TUBB3/CASP3/RRM1/TUBB4A/TNF	5
GO:0005635	CC	GO:0005635	nuclear envelope	5/33	494/19886	0.00123825	0.00123825	0.00999292	BAX/PAK5/TUBB/RRM1/PTGS2	5
GO:0022612	BP	GO:0022612	gland morphogenesis	3/33	122/18870	0.00124861	0.00124861	0.0145524	BAX/TGFB1/TNF	3
GO:0021761	BP	GO:0021761	limbic system development	3/33	123/18870	0.0012783	0.0012783	0.0147465	BAX/CASP3/XRCC1	3
GO:0042113	BP	GO:0042113	B cell activation	4/33	278/18870	0.00134745	0.00134745	0.0151332	BAX/CASP3/TGFB1/IL7	4
GO:0051402	BP	GO:0051402	neuron apoptotic process	4/33	278/18870	0.00134745	0.00134745	0.0151332	BAX/CASP3/FAS/TNF	4
GO:0005126	MF	GO:0005126	cytokine receptor binding	4/33	273/18496	0.00135629	0.00135629	0.00999371	CASP3/TGFB1/IL7/TNF	4
GO:0001894	BP	GO:0001894	tissue homeostasis	4/33	279/18870	0.00136537	0.00136537	0.0151332	BAX/TUB/PTGS2/IL7	4
GO:0060249	BP	GO:0060249	anatomical structure homeostasis	4/33	279/18870	0.00136537	0.00136537	0.0151332	BAX/TUB/PTGS2/IL7	4
GO:0021987	BP	GO:0021987	cerebral cortex development	3/33	127/18870	0.00140154	0.00140154	0.0152353	BAX/TUBB2A/TUBB2B	3
GO:0051384	BP	GO:0051384	response to glucocorticoid	3/33	127/18870	0.00140154	0.00140154	0.0152353	CASP3/PTGS2/TNF	3
GO:0007435	BP	GO:0007435	salivary gland morphogenesis	2/33	32/18870	0.00142353	0.00142353	0.015327	TGFB1/TNF	2
GO:2001056	BP	GO:2001056	positive regulation of cysteine-type endopeptidase activity	3/33	129/18870	0.00146586	0.00146586	0.0156339	BAX/FAS/TNF	3
GO:0045739	BP	GO:0045739	positive regulation of DNA repair	3/33	130/18870	0.0014987	0.0014987	0.0156882	SMARCA4/BRCA1/XRCC1	3
GO:0050864	BP	GO:0050864	regulation of B cell activation	3/33	130/18870	0.0014987	0.0014987	0.0156882	CASP3/TGFB1/IL7	3
GO:0051225	BP	GO:0051225	spindle assembly	3/33	133/18870	0.00160001	0.00160001	0.015935	TUBB8/TUBB/TUBB1	3
GO:0016049	BP	GO:0016049	cell growth	5/33	497/18870	0.00160251	0.00160251	0.015935	SMARCA4/CDKN2A/PAK5/BRCA1/TGFB1	5
GO:0022411	BP	GO:0022411	cellular component disassembly	5/33	497/18870	0.00160251	0.00160251	0.015935	STMN1/SMARCA4/BAX/TGFB1/TNF	5
GO:0001782	BP	GO:0001782	B cell homeostasis	2/33	34/18870	0.00160657	0.00160657	0.015935	BAX/CASP3	2
GO:0007431	BP	GO:0007431	salivary gland development	2/33	34/18870	0.00160657	0.00160657	0.015935	TGFB1/TNF	2
GO:0001819	BP	GO:0001819	positive regulation of cytokine production	5/33	499/18870	0.00163109	0.00163109	0.015935	BRCA1/TGFB1/PTGS2/IL7/TNF	5
GO:0031109	BP	GO:0031109	microtubule polymerization or depolymerization	3/33	134/18870	0.00163471	0.00163471	0.015935	STMN1/TUBB4A/TUBB1	3
GO:0018105	BP	GO:0018105	peptidyl-serine phosphorylation	4/33	295/18870	0.00167535	0.00167535	0.015935	BAX/TGFB1/PTGS2/TNF	4
GO:0002719	BP	GO:0002719	negative regulation of cytokine production involved in immune response	2/33	35/18870	0.00170207	0.00170207	0.015935	TGFB1/TNF	2
GO:0048873	BP	GO:0048873	homeostasis of number of cells within a tissue	2/33	35/18870	0.00170207	0.00170207	0.015935	BAX/IL7	2
GO:1901099	BP	GO:1901099	negative regulation of signal transduction in absence of ligand	2/33	35/18870	0.00170207	0.00170207	0.015935	IL7/TNF	2
GO:2001240	BP	GO:2001240	negative regulation of extrinsic apoptotic signaling pathway in absence of ligand	2/33	35/18870	0.00170207	0.00170207	0.015935	IL7/TNF	2
GO:0098781	BP	GO:0098781	ncRNA transcription	3/33	136/18870	0.00170552	0.00170552	0.015935	SMARCA4/TGFB1/TNF	3
GO:0001909	BP	GO:0001909	leukocyte mediated cytotoxicity	3/33	140/18870	0.00185285	0.00185285	0.0171696	TUBB/TUBB4B/TGFB1	3
GO:0033144	BP	GO:0033144	negative regulation of intracellular steroid hormone receptor signaling pathway	2/33	37/18870	0.00190102	0.00190102	0.0174728	SMARCA4/BRCA1	2
GO:0018209	BP	GO:0018209	peptidyl-serine modification	4/33	308/18870	0.00196097	0.00196097	0.0177037	BAX/TGFB1/PTGS2/TNF	4
GO:0030291	MF	GO:0030291	protein serine/threonine kinase inhibitor activity	2/33	37/18496	0.00197715	0.00197715	0.0131116	CDKN2A/CASP3	2
GO:0031111	BP	GO:0031111	negative regulation of microtubule polymerization or depolymerization	2/33	38/18870	0.00200444	0.00200444	0.0177037	STMN1/TUBB4A	2
GO:0045429	BP	GO:0045429	positive regulation of nitric oxide biosynthetic process	2/33	38/18870	0.00200444	0.00200444	0.0177037	PTGS2/TNF	2
GO:0060563	BP	GO:0060563	neuroepithelial cell differentiation	2/33	38/18870	0.00200444	0.00200444	0.0177037	TUBB/TGFB1	2
GO:0070316	BP	GO:0070316	regulation of G0 to G1 transition	2/33	38/18870	0.00200444	0.00200444	0.0177037	SMARCA4/RRM1	2
GO:0045834	BP	GO:0045834	positive regulation of lipid metabolic process	3/33	145/18870	0.00204789	0.00204789	0.0177368	TGFB1/PTGS2/TNF	3
GO:2001235	BP	GO:2001235	positive regulation of apoptotic signaling pathway	3/33	145/18870	0.00204789	0.00204789	0.0177368	BAX/FAS/TNF	3
GO:0007162	BP	GO:0007162	negative regulation of cell adhesion	4/33	312/18870	0.00205526	0.00205526	0.0177368	CDKN2A/EPCAM/CASP3/TGFB1	4
GO:0045598	BP	GO:0045598	regulation of fat cell differentiation	3/33	146/18870	0.00208838	0.00208838	0.0178861	TGFB1/PTGS2/TNF	3
GO:1904407	BP	GO:1904407	positive regulation of nitric oxide metabolic process	2/33	39/18870	0.00211048	0.00211048	0.0179395	PTGS2/TNF	2
GO:2000377	BP	GO:2000377	regulation of reactive oxygen species metabolic process	3/33	147/18870	0.00212936	0.00212936	0.0179649	BRCA1/TGFB1/TNF	3
GO:0048872	BP	GO:0048872	homeostasis of number of cells	4/33	316/18870	0.00215264	0.00215264	0.0180268	BAX/CASP3/FAS/IL7	4
GO:0050890	BP	GO:0050890	cognition	4/33	317/18870	0.00217748	0.00217748	0.0180489	CASP3/PAK5/PTGS2/TNF	4
GO:0031960	BP	GO:0031960	response to corticosteroid	3/33	149/18870	0.00221281	0.00221281	0.0180489	CASP3/PTGS2/TNF	3
GO:0042307	BP	GO:0042307	positive regulation of protein import into nucleus	2/33	40/18870	0.00221914	0.00221914	0.0180489	TGFB1/PTGS2	2
GO:0045023	BP	GO:0045023	G0 to G1 transition	2/33	40/18870	0.00221914	0.00221914	0.0180489	SMARCA4/RRM1	2
GO:1902105	BP	GO:1902105	regulation of leukocyte differentiation	4/33	321/18870	0.00227882	0.00227882	0.0184019	SMARCA4/TGFB1/IL7/TNF	4
GO:0150077	BP	GO:0150077	regulation of neuroinflammatory response	2/33	41/18870	0.00233039	0.00233039	0.018644	PTGS2/TNF	2
GO:0050729	BP	GO:0050729	positive regulation of inflammatory response	3/33	152/18870	0.00234178	0.00234178	0.018644	TGFB1/PTGS2/TNF	3
GO:0043535	BP	GO:0043535	regulation of blood vessel endothelial cell migration	3/33	153/18870	0.00238578	0.00238578	0.0188615	TGFB1/PTGS2/TNF	3
GO:0010950	BP	GO:0010950	positive regulation of endopeptidase activity	3/33	156/18870	0.00252087	0.00252087	0.0196933	BAX/FAS/TNF	3
GO:0042287	MF	GO:0042287	MHC protein binding	2/33	42/18496	0.00254185	0.00254185	0.0153241	TUBB/TUBB4B	2
GO:0002714	BP	GO:0002714	positive regulation of B cell mediated immunity	2/33	43/18870	0.00256068	0.00256068	0.0196933	TGFB1/TNF	2
GO:0002891	BP	GO:0002891	positive regulation of immunoglobulin mediated immune response	2/33	43/18870	0.00256068	0.00256068	0.0196933	TGFB1/TNF	2
GO:1904037	BP	GO:1904037	positive regulation of epithelial cell apoptotic process	2/33	43/18870	0.00256068	0.00256068	0.0196933	BAX/TGFB1	2
GO:0043281	BP	GO:0043281	regulation of cysteine-type endopeptidase activity involved in apoptotic process	3/33	163/18870	0.00285428	0.00285428	0.0215925	BAX/FAS/TNF	3
GO:0051494	BP	GO:0051494	negative regulation of cytoskeleton organization	3/33	163/18870	0.00285428	0.00285428	0.0215925	STMN1/BRCA1/TUBB4A	3
GO:0019216	BP	GO:0019216	regulation of lipid metabolic process	4/33	342/18870	0.00286493	0.00286493	0.0215925	BRCA1/TGFB1/PTGS2/TNF	4
GO:0035272	BP	GO:0035272	exocrine system development	2/33	46/18870	0.0029254	0.0029254	0.0216178	TGFB1/TNF	2
GO:2001239	BP	GO:2001239	regulation of extrinsic apoptotic signaling pathway in absence of ligand	2/33	46/18870	0.0029254	0.0029254	0.0216178	IL7/TNF	2
GO:0043010	BP	GO:0043010	camera-type eye development	4/33	344/18870	0.00292565	0.00292565	0.0216178	SMARCA4/BAX/RRM1/TUB	4
GO:0002701	BP	GO:0002701	negative regulation of production of molecular mediator of immune response	2/33	47/18870	0.00305209	0.00305209	0.0222611	TGFB1/TNF	2
GO:0045601	BP	GO:0045601	regulation of endothelial cell differentiation	2/33	47/18870	0.00305209	0.00305209	0.0222611	PROC/TNF	2
GO:0006953	BP	GO:0006953	acute-phase response	2/33	48/18870	0.00318131	0.00318131	0.0228385	PTGS2/TNF	2
GO:1902003	BP	GO:1902003	regulation of amyloid-beta formation	2/33	48/18870	0.00318131	0.00318131	0.0228385	CASP3/TNF	2
GO:1990778	BP	GO:1990778	protein localization to cell periphery	4/33	353/18870	0.00320989	0.00320989	0.0228385	KRT18/TGFB1/TUB/TNF	4
GO:0010952	BP	GO:0010952	positive regulation of peptidase activity	3/33	170/18870	0.00321373	0.00321373	0.0228385	BAX/FAS/TNF	3
GO:0048660	BP	GO:0048660	regulation of smooth muscle cell proliferation	3/33	171/18870	0.00326724	0.00326724	0.0228385	TGFB1/PTGS2/TNF	3
GO:1901990	BP	GO:1901990	regulation of mitotic cell cycle phase transition	4/33	355/18870	0.00327554	0.00327554	0.0228385	SMARCA4/CDKN2A/BRCA1/RRM1	4
GO:0002673	BP	GO:0002673	regulation of acute inflammatory response	2/33	49/18870	0.00331307	0.00331307	0.0228385	PTGS2/TNF	2
GO:0061028	BP	GO:0061028	establishment of endothelial barrier	2/33	49/18870	0.00331307	0.00331307	0.0228385	PROC/TNF	2
GO:0070266	BP	GO:0070266	necroptotic process	2/33	49/18870	0.00331307	0.00331307	0.0228385	FAS/TNF	2
GO:0071453	BP	GO:0071453	cellular response to oxygen levels	3/33	174/18870	0.00343107	0.00343107	0.0235086	TGFB1/PTGS2/FAS	3
GO:0032813	MF	GO:0032813	tumor necrosis factor receptor superfamily binding	2/33	49/18496	0.00344484	0.00344484	0.0182847	CASP3/TNF	2
GO:0048659	BP	GO:0048659	smooth muscle cell proliferation	3/33	175/18870	0.00348678	0.00348678	0.0237463	TGFB1/PTGS2/TNF	3
GO:0010639	BP	GO:0010639	negative regulation of organelle organization	4/33	363/18870	0.00354732	0.00354732	0.0239762	STMN1/BRCA1/XRCC1/TUBB4A	4
GO:0001974	BP	GO:0001974	blood vessel remodeling	2/33	51/18870	0.00358415	0.00358415	0.0239762	BAX/TGFB1	2
GO:0035094	BP	GO:0035094	response to nicotine	2/33	51/18870	0.00358415	0.00358415	0.0239762	CASP3/TNF	2
GO:0016538	MF	GO:0016538	cyclin-dependent protein serine/threonine kinase regulator activity	2/33	50/18496	0.00358438	0.00358438	0.0182847	CDKN2A/CASP3	2
GO:0071470	BP	GO:0071470	cellular response to osmotic stress	2/33	52/18870	0.00372346	0.00372346	0.0246256	CASP3/PTGS2	2
GO:0002449	BP	GO:0002449	lymphocyte mediated immunity	4/33	368/18870	0.00372479	0.00372479	0.0246256	TUBB/TUBB4B/TGFB1/TNF	4
GO:0043534	BP	GO:0043534	blood vessel endothelial cell migration	3/33	181/18870	0.00383272	0.00383272	0.0250462	TGFB1/PTGS2/TNF	3
GO:0050954	BP	GO:0050954	sensory perception of mechanical stimulus	3/33	181/18870	0.00383272	0.00383272	0.0250462	CASP3/TUB/TNF	3
GO:1904894	BP	GO:1904894	positive regulation of receptor signaling pathway via STAT	2/33	53/18870	0.00386526	0.00386526	0.0251136	TGFB1/TNF	2
GO:0098632	MF	GO:0098632	cell-cell adhesion mediator activity	2/33	52/18496	0.00387129	0.00387129	0.0183377	KRT18/EPCAM	2
GO:0001659	BP	GO:0001659	temperature homeostasis	3/33	183/18870	0.00395253	0.00395253	0.0253889	SMARCA4/PTGS2/TNF	3
GO:2000045	BP	GO:2000045	regulation of G1/S transition of mitotic cell cycle	3/33	183/18870	0.00395253	0.00395253	0.0253889	SMARCA4/CDKN2A/RRM1	3
GO:0048771	BP	GO:0048771	tissue remodeling	3/33	184/18870	0.00401329	0.00401329	0.0255397	BAX/TGFB1/IL7	3
GO:0045936	BP	GO:0045936	negative regulation of phosphate metabolic process	4/33	376/18870	0.0040212	0.0040212	0.0255397	BAX/CDKN2A/TGFB1/TNF	4
GO:0010563	BP	GO:0010563	negative regulation of phosphorus metabolic process	4/33	377/18870	0.00405935	0.00405935	0.025638	BAX/CDKN2A/TGFB1/TNF	4
GO:0042304	BP	GO:0042304	regulation of fatty acid biosynthetic process	2/33	55/18870	0.00415631	0.00415631	0.0257937	BRCA1/PTGS2	2
GO:1902991	BP	GO:1902991	regulation of amyloid precursor protein catabolic process	2/33	55/18870	0.00415631	0.00415631	0.0257937	CASP3/TNF	2
GO:2000648	BP	GO:2000648	positive regulation of stem cell proliferation	2/33	55/18870	0.00415631	0.00415631	0.0257937	EPCAM/TGFB1	2
GO:0002696	BP	GO:0002696	positive regulation of leukocyte activation	4/33	380/18870	0.00417526	0.00417526	0.0257937	SMARCA4/TGFB1/IL7/TNF	4
GO:1903037	BP	GO:1903037	regulation of leukocyte cell-cell adhesion	4/33	382/18870	0.00425378	0.00425378	0.0261359	SMARCA4/CASP3/IL7/TNF	4
GO:0034205	BP	GO:0034205	amyloid-beta formation	2/33	56/18870	0.00430556	0.00430556	0.0262916	CASP3/TNF	2
GO:0046890	BP	GO:0046890	regulation of lipid biosynthetic process	3/33	189/18870	0.00432563	0.00432563	0.0262916	BRCA1/PTGS2/TNF	3
GO:0042306	BP	GO:0042306	regulation of protein import into nucleus	2/33	58/18870	0.00461142	0.00461142	0.0274868	TGFB1/PTGS2	2
GO:0045428	BP	GO:0045428	regulation of nitric oxide biosynthetic process	2/33	58/18870	0.00461142	0.00461142	0.0274868	PTGS2/TNF	2
GO:0070231	BP	GO:0070231	T cell apoptotic process	2/33	58/18870	0.00461142	0.00461142	0.0274868	BAX/FAS	2
GO:0001654	BP	GO:0001654	eye development	4/33	391/18870	0.00461953	0.00461953	0.0274868	SMARCA4/BAX/RRM1/TUB	4
GO:2000116	BP	GO:2000116	regulation of cysteine-type endopeptidase activity	3/33	195/18870	0.0047195	0.0047195	0.027906	BAX/FAS/TNF	3
GO:0033619	BP	GO:0033619	membrane protein proteolysis	2/33	59/18870	0.00476802	0.00476802	0.027906	TGFB1/TNF	2
GO:0050881	BP	GO:0050881	musculoskeletal movement	2/33	59/18870	0.00476802	0.00476802	0.027906	XRCC1/TNF	2
GO:0150063	BP	GO:0150063	visual system development	4/33	395/18870	0.00478872	0.00478872	0.027906	SMARCA4/BAX/RRM1/TUB	4
GO:0050867	BP	GO:0050867	positive regulation of cell activation	4/33	396/18870	0.00483166	0.00483166	0.0279908	SMARCA4/TGFB1/IL7/TNF	4
GO:0031334	BP	GO:0031334	positive regulation of protein-containing complex assembly	3/33	198/18870	0.00492433	0.00492433	0.0279908	BAX/TGFB1/TNF	3
GO:0002763	BP	GO:0002763	positive regulation of myeloid leukocyte differentiation	2/33	60/18870	0.00492707	0.00492707	0.0279908	TGFB1/TNF	2
GO:0050879	BP	GO:0050879	multicellular organismal movement	2/33	60/18870	0.00492707	0.00492707	0.0279908	XRCC1/TNF	2
GO:0080164	BP	GO:0080164	regulation of nitric oxide metabolic process	2/33	60/18870	0.00492707	0.00492707	0.0279908	PTGS2/TNF	2
GO:0048880	BP	GO:0048880	sensory system development	4/33	401/18870	0.00505028	0.00505028	0.0283385	SMARCA4/BAX/RRM1/TUB	4
GO:0031113	BP	GO:0031113	regulation of microtubule polymerization	2/33	61/18870	0.00508854	0.00508854	0.0283385	STMN1/TUBB4A	2
GO:0045599	BP	GO:0045599	negative regulation of fat cell differentiation	2/33	61/18870	0.00508854	0.00508854	0.0283385	TGFB1/TNF	2
GO:2000351	BP	GO:2000351	regulation of endothelial cell apoptotic process	2/33	61/18870	0.00508854	0.00508854	0.0283385	TGFB1/TNF	2
GO:0046824	BP	GO:0046824	positive regulation of nucleocytoplasmic transport	2/33	62/18870	0.00525243	0.00525243	0.0290931	TGFB1/PTGS2	2
GO:0051090	BP	GO:0051090	regulation of DNA-binding transcription factor activity	4/33	406/18870	0.00527549	0.00527549	0.0290931	SMARCA4/CDKN2A/TGFB1/TNF	4
GO:0022408	BP	GO:0022408	negative regulation of cell-cell adhesion	3/33	205/18870	0.00542302	0.00542302	0.0297615	EPCAM/CASP3/TGFB1	3
GO:0001885	BP	GO:0001885	endothelial cell development	2/33	64/18870	0.00558744	0.00558744	0.0302237	PROC/TNF	2
GO:0002712	BP	GO:0002712	regulation of B cell mediated immunity	2/33	64/18870	0.00558744	0.00558744	0.0302237	TGFB1/TNF	2
GO:0002889	BP	GO:0002889	regulation of immunoglobulin mediated immune response	2/33	64/18870	0.00558744	0.00558744	0.0302237	TGFB1/TNF	2
GO:1902806	BP	GO:1902806	regulation of cell cycle G1/S phase transition	3/33	209/18870	0.00572118	0.00572118	0.0307084	SMARCA4/CDKN2A/RRM1	3
GO:0030888	BP	GO:0030888	regulation of B cell proliferation	2/33	65/18870	0.00575854	0.00575854	0.0307084	CASP3/IL7	2
GO:0050435	BP	GO:0050435	amyloid-beta metabolic process	2/33	65/18870	0.00575854	0.00575854	0.0307084	CASP3/TNF	2
GO:1903706	BP	GO:1903706	regulation of hemopoiesis	4/33	417/18870	0.0057946	0.0057946	0.0307556	SMARCA4/TGFB1/IL7/TNF	4
GO:0007159	BP	GO:0007159	leukocyte cell-cell adhesion	4/33	419/18870	0.00589253	0.00589253	0.0311292	SMARCA4/CASP3/IL7/TNF	4
GO:0098631	MF	GO:0098631	cell adhesion mediator activity	2/33	65/18496	0.00598547	0.00598547	0.0255551	KRT18/EPCAM	2
GO:0009612	BP	GO:0009612	response to mechanical stimulus	3/33	213/18870	0.00602904	0.00602904	0.0317023	PTGS2/FAS/TNF	3
GO:0042060	BP	GO:0042060	wound healing	4/33	423/18870	0.00609171	0.00609171	0.031821	PROC/TGFB1/TUBB1/TNF	4
GO:0072577	BP	GO:0072577	endothelial cell apoptotic process	2/33	67/18870	0.0061079	0.0061079	0.031821	TGFB1/TNF	2
GO:0002039	MF	GO:0002039	p53 binding	2/33	66/18496	0.00616566	0.00616566	0.0255551	SMARCA4/BRCA1	2
GO:0006282	BP	GO:0006282	regulation of DNA repair	3/33	215/18870	0.00618663	0.00618663	0.0319695	SMARCA4/BRCA1/XRCC1	3
GO:0050727	BP	GO:0050727	regulation of inflammatory response	4/33	425/18870	0.00619297	0.00619297	0.0319695	PROC/TGFB1/PTGS2/TNF	4
GO:0006919	BP	GO:0006919	activation of cysteine-type endopeptidase activity involved in apoptotic process	2/33	68/18870	0.00628614	0.00628614	0.0321568	BAX/TNF	2
GO:0042987	BP	GO:0042987	amyloid precursor protein catabolic process	2/33	68/18870	0.00628614	0.00628614	0.0321568	CASP3/TNF	2
GO:0009314	BP	GO:0009314	response to radiation	4/33	428/18870	0.00634697	0.00634697	0.0323217	BAX/CASP3/BRCA1/RRM1	4
GO:0030098	BP	GO:0030098	lymphocyte differentiation	4/33	429/18870	0.00639887	0.00639887	0.0324399	SMARCA4/BAX/TGFB1/IL7	4
GO:0030099	BP	GO:0030099	myeloid cell differentiation	4/33	430/18870	0.00645105	0.00645105	0.0325584	CASP3/TGFB1/TUBB1/TNF	4
GO:0009410	BP	GO:0009410	response to xenobiotic stimulus	4/33	434/18870	0.00666262	0.00666262	0.0334767	CASP3/XRCC1/PTGS2/TNF	4
GO:0001906	BP	GO:0001906	cell killing	3/33	223/18870	0.00684169	0.00684169	0.0342244	TUBB/TUBB4B/TGFB1	3
GO:0014015	BP	GO:0014015	positive regulation of gliogenesis	2/33	72/18870	0.00702264	0.00702264	0.0346693	TGFB1/TNF	2
GO:0050766	BP	GO:0050766	positive regulation of phagocytosis	2/33	72/18870	0.00702264	0.00702264	0.0346693	TUB/TNF	2
GO:0071260	BP	GO:0071260	cellular response to mechanical stimulus	2/33	72/18870	0.00702264	0.00702264	0.0346693	PTGS2/FAS	2
GO:0003684	MF	GO:0003684	damaged DNA binding	2/33	71/18496	0.00710342	0.00710342	0.0261617	BRCA1/XRCC1	2
GO:0048732	BP	GO:0048732	gland development	4/33	443/18870	0.00715549	0.00715549	0.0351467	BAX/TGFB1/TUBB1/TNF	4
GO:0006809	BP	GO:0006809	nitric oxide biosynthetic process	2/33	73/18870	0.00721261	0.00721261	0.0351467	PTGS2/TNF	2
GO:0033143	BP	GO:0033143	regulation of intracellular steroid hormone receptor signaling pathway	2/33	73/18870	0.00721261	0.00721261	0.0351467	SMARCA4/BRCA1	2
GO:0004860	MF	GO:0004860	protein kinase inhibitor activity	2/33	72/18496	0.00729826	0.00729826	0.0261617	CDKN2A/CASP3	2
GO:0007409	BP	GO:0007409	axonogenesis	4/33	448/18870	0.00743951	0.00743951	0.0360969	STMN1/TUBB3/LHX4/TUBB2B	4
GO:0003725	MF	GO:0003725	double-stranded RNA binding	2/33	73/18496	0.00749552	0.00749552	0.0261617	TUBB4B/TUBA1B	2
GO:0010594	BP	GO:0010594	regulation of endothelial cell migration	3/33	231/18870	0.0075367	0.0075367	0.0362572	TGFB1/PTGS2/TNF	3
GO:0050730	BP	GO:0050730	regulation of peptidyl-tyrosine phosphorylation	3/33	231/18870	0.0075367	0.0075367	0.0362572	TGFB1/IL7/TNF	3
GO:0061045	BP	GO:0061045	negative regulation of wound healing	2/33	75/18870	0.00759949	0.00759949	0.03635	PROC/TNF	2
GO:0043523	BP	GO:0043523	regulation of neuron apoptotic process	3/33	232/18870	0.00762641	0.00762641	0.03635	BAX/CASP3/TNF	3
GO:0007411	BP	GO:0007411	axon guidance	3/33	233/18870	0.00771676	0.00771676	0.03635	TUBB3/LHX4/TUBB2B	3
GO:0008406	BP	GO:0008406	gonad development	3/33	233/18870	0.00771676	0.00771676	0.03635	BAX/CASP3/RRM1	3
GO:0097485	BP	GO:0097485	neuron projection guidance	3/33	233/18870	0.00771676	0.00771676	0.03635	TUBB3/LHX4/TUBB2B	3
GO:0043536	BP	GO:0043536	positive regulation of blood vessel endothelial cell migration	2/33	76/18870	0.0077964	0.0077964	0.0364746	TGFB1/PTGS2	2
GO:0072593	BP	GO:0072593	reactive oxygen species metabolic process	3/33	234/18870	0.00780774	0.00780774	0.0364746	BRCA1/TGFB1/TNF	3
GO:1901987	BP	GO:1901987	regulation of cell cycle phase transition	4/33	456/18870	0.00790938	0.00790938	0.0367974	SMARCA4/CDKN2A/BRCA1/RRM1	4
GO:0002637	BP	GO:0002637	regulation of immunoglobulin production	2/33	77/18870	0.0079956	0.0079956	0.0368948	TGFB1/TNF	2
GO:0035304	BP	GO:0035304	regulation of protein dephosphorylation	2/33	77/18870	0.0079956	0.0079956	0.0368948	TGFB1/TNF	2
GO:0019210	MF	GO:0019210	kinase inhibitor activity	2/33	76/18496	0.00810168	0.00810168	0.0268635	CDKN2A/CASP3	2
GO:0045137	BP	GO:0045137	development of primary sexual characteristics	3/33	238/18870	0.00817805	0.00817805	0.0375183	BAX/CASP3/RRM1	3
GO:0046209	BP	GO:0046209	nitric oxide metabolic process	2/33	78/18870	0.00819709	0.00819709	0.0375183	PTGS2/TNF	2
GO:0051966	BP	GO:0051966	regulation of synaptic transmission, glutamatergic	2/33	79/18870	0.00840086	0.00840086	0.0381421	PTGS2/TNF	2
GO:2001057	BP	GO:2001057	reactive nitrogen species metabolic process	2/33	79/18870	0.00840086	0.00840086	0.0381421	PTGS2/TNF	2
GO:0002443	BP	GO:0002443	leukocyte mediated immunity	4/33	466/18870	0.00852386	0.00852386	0.0385458	TUBB/TUBB4B/TGFB1/TNF	4
GO:0005125	MF	GO:0005125	cytokine activity	3/33	237/18496	0.00853705	0.00853705	0.0269591	TGFB1/IL7/TNF	3
GO:0032272	BP	GO:0032272	negative regulation of protein polymerization	2/33	80/18870	0.0086069	0.0086069	0.0386124	STMN1/TUBB4A	2
GO:0043537	BP	GO:0043537	negative regulation of blood vessel endothelial cell migration	2/33	80/18870	0.0086069	0.0086069	0.0386124	TGFB1/TNF	2
GO:0051091	BP	GO:0051091	positive regulation of DNA-binding transcription factor activity	3/33	244/18870	0.00875277	0.00875277	0.0390709	SMARCA4/TGFB1/TNF	3
GO:0044772	BP	GO:0044772	mitotic cell cycle phase transition	4/33	470/18870	0.00877822	0.00877822	0.0390709	SMARCA4/CDKN2A/BRCA1/RRM1	4
GO:0032984	BP	GO:0032984	protein-containing complex disassembly	3/33	245/18870	0.00885081	0.00885081	0.0392395	STMN1/SMARCA4/TNF	3
GO:0070227	BP	GO:0070227	lymphocyte apoptotic process	2/33	82/18870	0.00902577	0.00902577	0.039651	BAX/FAS	2
GO:0150076	BP	GO:0150076	neuroinflammatory response	2/33	82/18870	0.00902577	0.00902577	0.039651	PTGS2/TNF	2
GO:0033002	BP	GO:0033002	muscle cell proliferation	3/33	247/18870	0.00904884	0.00904884	0.039651	TGFB1/PTGS2/TNF	3
GO:0045444	BP	GO:0045444	fat cell differentiation	3/33	248/18870	0.00914883	0.00914883	0.0399343	TGFB1/PTGS2/TNF	3
GO:0050871	BP	GO:0050871	positive regulation of B cell activation	2/33	84/18870	0.00945362	0.00945362	0.041106	TGFB1/IL7	2
GO:1903131	BP	GO:1903131	mononuclear cell differentiation	4/33	481/18870	0.0095034	0.0095034	0.0411642	SMARCA4/BAX/TGFB1/IL7	4
GO:0000082	BP	GO:0000082	G1/S transition of mitotic cell cycle	3/33	252/18870	0.0095553	0.0095553	0.041231	SMARCA4/CDKN2A/RRM1	3
GO:0097305	BP	GO:0097305	response to alcohol	3/33	254/18870	0.00976246	0.00976246	0.0419647	BRCA1/TGFB1/TNF	3
GO:0035578	CC	GO:0035578	azurophil granule lumen	2/33	91/19886	0.00997278	0.00997278	0.0658896	TUBB/TUBB4B	2
GO:0009636	BP	GO:0009636	response to toxic substance	3/33	258/18870	0.0101846	0.0101846	0.0434491	BAX/PTGS2/TNF	3
GO:0032886	BP	GO:0032886	regulation of microtubule-based process	3/33	258/18870	0.0101846	0.0101846	0.0434491	STMN1/BRCA1/TUBB4A	3
GO:0043406	BP	GO:0043406	positive regulation of MAP kinase activity	2/33	88/18870	0.0103361	0.0103361	0.0439293	TGFB1/TNF	2
GO:0031667	BP	GO:0031667	response to nutrient levels	4/33	495/18870	0.0104818	0.0104818	0.044382	BAX/PTGS2/FAS/TNF	4
GO:0097194	BP	GO:0097194	execution phase of apoptosis	2/33	89/18870	0.0105622	0.0105622	0.0445553	BAX/CASP3	2
GO:0051098	BP	GO:0051098	regulation of binding	3/33	262/18870	0.0106174	0.0106174	0.0446217	STMN1/BAX/TGFB1	3
GO:0046889	BP	GO:0046889	positive regulation of lipid biosynthetic process	2/33	90/18870	0.0107905	0.0107905	0.0451813	PTGS2/TNF	2
GO:0001843	BP	GO:0001843	neural tube closure	2/33	91/18870	0.011021	0.011021	0.0459762	CASP3/TGFB1	2
GO:0060606	BP	GO:0060606	tube closure	2/33	92/18870	0.0112537	0.0112537	0.0467742	CASP3/TGFB1	2
GO:0003018	BP	GO:0003018	vascular process in circulatory system	3/33	269/18870	0.0114002	0.0114002	0.0472097	TGFB1/PTGS2/TNF	3
GO:1900182	BP	GO:1900182	positive regulation of protein localization to nucleus	2/33	93/18870	0.0114885	0.0114885	0.0472294	TGFB1/PTGS2	2
GO:2000106	BP	GO:2000106	regulation of leukocyte apoptotic process	2/33	93/18870	0.0114885	0.0114885	0.0472294	BAX/CDKN2A	2
GO:0021766	BP	GO:0021766	hippocampus development	2/33	94/18870	0.0117255	0.0117255	0.0480291	CASP3/XRCC1	2
GO:0031110	BP	GO:0031110	regulation of microtubule polymerization or depolymerization	2/33	95/18870	0.0119647	0.0119647	0.0485413	STMN1/TUBB4A	2
GO:0072091	BP	GO:0072091	regulation of stem cell proliferation	2/33	95/18870	0.0119647	0.0119647	0.0485413	EPCAM/TGFB1	2
GO:0007611	BP	GO:0007611	learning or memory	3/33	274/18870	0.0119794	0.0119794	0.0485413	CASP3/PAK5/PTGS2	3
GO:1903039	BP	GO:1903039	positive regulation of leukocyte cell-cell adhesion	3/33	275/18870	0.0120972	0.0120972	0.0488437	SMARCA4/IL7/TNF	3
GO:0042982	BP	GO:0042982	amyloid precursor protein metabolic process	2/33	96/18870	0.012206	0.012206	0.0489725	CASP3/TNF	2
GO:0018108	BP	GO:0018108	peptidyl-tyrosine phosphorylation	3/33	276/18870	0.0122158	0.0122158	0.0489725	TGFB1/IL7/TNF	3
GO:0014020	BP	GO:0014020	primary neural tube formation	2/33	97/18870	0.0124495	0.0124495	0.0494052	CASP3/TGFB1	2
GO:1903035	BP	GO:1903035	negative regulation of response to wounding	2/33	97/18870	0.0124495	0.0124495	0.0494052	PROC/TNF	2
GO:0018212	BP	GO:0018212	peptidyl-tyrosine modification	3/33	278/18870	0.0124548	0.0124548	0.0494052	TGFB1/IL7/TNF	3
GO:0044843	BP	GO:0044843	cell cycle G1/S phase transition	3/33	279/18870	0.0125753	0.0125753	0.049709	SMARCA4/CDKN2A/RRM1	3
GO:0010596	BP	GO:0010596	negative regulation of endothelial cell migration	2/33	99/18870	0.0129427	0.0129427	0.050983	TGFB1/TNF	2
GO:0043542	BP	GO:0043542	endothelial cell migration	3/33	284/18870	0.0131882	0.0131882	0.0514294	TGFB1/PTGS2/TNF	3
GO:0019217	BP	GO:0019217	regulation of fatty acid metabolic process	2/33	100/18870	0.0131926	0.0131926	0.0514294	BRCA1/PTGS2	2
GO:0050764	BP	GO:0050764	regulation of phagocytosis	2/33	100/18870	0.0131926	0.0131926	0.0514294	TUB/TNF	2
GO:0071900	BP	GO:0071900	regulation of protein serine/threonine kinase activity	3/33	285/18870	0.0133128	0.0133128	0.0516984	CDKN2A/TGFB1/TNF	3
GO:0005796	CC	GO:0005796	Golgi lumen	2/33	106/19886	0.0133449	0.0133449	0.0658896	PROC/TGFB1	2
GO:0051258	BP	GO:0051258	protein polymerization	3/33	286/18870	0.013438	0.013438	0.0516984	STMN1/TUBB4A/TUBB1	3
GO:0008585	BP	GO:0008585	female gonad development	2/33	101/18870	0.0134445	0.0134445	0.0516984	BAX/CASP3	2
GO:0032755	BP	GO:0032755	positive regulation of interleukin-6 production	2/33	101/18870	0.0134445	0.0134445	0.0516984	TGFB1/TNF	2
GO:0007548	BP	GO:0007548	sex differentiation	3/33	288/18870	0.0136906	0.0136906	0.0522891	BAX/CASP3/RRM1	3
GO:0052548	BP	GO:0052548	regulation of endopeptidase activity	3/33	288/18870	0.0136906	0.0136906	0.0522891	BAX/FAS/TNF	3
GO:0072659	BP	GO:0072659	protein localization to plasma membrane	3/33	290/18870	0.0139459	0.0139459	0.0529397	KRT18/TGFB1/TNF	3
GO:0045639	BP	GO:0045639	positive regulation of myeloid cell differentiation	2/33	103/18870	0.0139546	0.0139546	0.0529397	TGFB1/TNF	2
GO:0001841	BP	GO:0001841	neural tube formation	2/33	104/18870	0.0142128	0.0142128	0.0535598	CASP3/TGFB1	2
GO:0010389	BP	GO:0010389	regulation of G2/M transition of mitotic cell cycle	2/33	104/18870	0.0142128	0.0142128	0.0535598	BRCA1/RRM1	2
GO:0046545	BP	GO:0046545	development of primary female sexual characteristics	2/33	105/18870	0.0144731	0.0144731	0.0543594	BAX/CASP3	2
GO:0010632	BP	GO:0010632	regulation of epithelial cell migration	3/33	295/18870	0.0145961	0.0145961	0.0546398	TGFB1/PTGS2/TNF	3
GO:0035303	BP	GO:0035303	regulation of dephosphorylation	2/33	106/18870	0.0147354	0.0147354	0.0549794	TGFB1/TNF	2
GO:0002526	BP	GO:0002526	acute inflammatory response	2/33	107/18870	0.0149998	0.0149998	0.0557818	PTGS2/TNF	2
GO:1903076	BP	GO:1903076	regulation of protein localization to plasma membrane	2/33	108/18870	0.0152662	0.0152662	0.0565865	TGFB1/TNF	2
GO:0046822	BP	GO:0046822	regulation of nucleocytoplasmic transport	2/33	109/18870	0.0155347	0.0155347	0.0573936	TGFB1/PTGS2	2
GO:0014013	BP	GO:0014013	regulation of gliogenesis	2/33	110/18870	0.0158053	0.0158053	0.0580292	TGFB1/TNF	2
GO:0001933	BP	GO:0001933	negative regulation of protein phosphorylation	3/33	304/18870	0.0158094	0.0158094	0.0580292	BAX/CDKN2A/TGFB1	3
GO:0048608	BP	GO:0048608	reproductive structure development	3/33	305/18870	0.0159477	0.0159477	0.0583472	BAX/CASP3/RRM1	3
GO:0034774	CC	GO:0034774	secretory granule lumen	3/33	322/19886	0.0160291	0.0160291	0.0658896	TUBB/TUBB4B/TGFB1	3
GO:0035249	BP	GO:0035249	synaptic transmission, glutamatergic	2/33	111/18870	0.0160778	0.0160778	0.0584357	PTGS2/TNF	2
GO:0006302	BP	GO:0006302	double-strand break repair	3/33	307/18870	0.0162263	0.0162263	0.0584357	SMARCA4/BRCA1/XRCC1	3
GO:0030217	BP	GO:0030217	T cell differentiation	3/33	307/18870	0.0162263	0.0162263	0.0584357	SMARCA4/TGFB1/IL7	3
GO:0046651	BP	GO:0046651	lymphocyte proliferation	3/33	307/18870	0.0162263	0.0162263	0.0584357	BAX/CASP3/IL7	3
GO:0045833	BP	GO:0045833	negative regulation of lipid metabolic process	2/33	112/18870	0.0163524	0.0163524	0.0584357	BRCA1/TNF	2
GO:0051222	BP	GO:0051222	positive regulation of protein transport	3/33	308/18870	0.0163666	0.0163666	0.0584357	TGFB1/PTGS2/TNF	3
GO:0060205	CC	GO:0060205	cytoplasmic vesicle lumen	3/33	325/19886	0.0164276	0.0164276	0.0658896	TUBB/TUBB4B/TGFB1	3
GO:0005641	CC	GO:0005641	nuclear envelope lumen	1/33	10/19886	0.0164749	0.0164749	0.0658896	TUBB	1
GO:0097136	CC	GO:0097136	Bcl-2 family protein complex	1/33	10/19886	0.0164749	0.0164749	0.0658896	BAX	1
GO:0140092	CC	GO:0140092	bBAF complex	1/33	10/19886	0.0164749	0.0164749	0.0658896	SMARCA4	1
GO:0061458	BP	GO:0061458	reproductive system development	3/33	309/18870	0.0165076	0.0165076	0.0584357	BAX/CASP3/RRM1	3
GO:0031983	CC	GO:0031983	vesicle lumen	3/33	326/19886	0.0165616	0.0165616	0.0658896	TUBB/TUBB4B/TGFB1	3
GO:0052547	BP	GO:0052547	regulation of peptidase activity	3/33	312/18870	0.0169347	0.0169347	0.0584357	BAX/FAS/TNF	3
GO:0032943	BP	GO:0032943	mononuclear cell proliferation	3/33	314/18870	0.0172229	0.0172229	0.0584357	BAX/CASP3/IL7	3
GO:0031625	MF	GO:0031625	ubiquitin protein ligase binding	3/33	308/18496	0.0172538	0.0172538	0.0426178	TUBB/BRCA1/TUBA1B	3
GO:0001188	BP	GO:0001188	RNA polymerase I preinitiation complex assembly	1/33	10/18870	0.0173552	0.0173552	0.0584357	SMARCA4	1
GO:0002420	BP	GO:0002420	natural killer cell mediated cytotoxicity directed against tumor cell target	1/33	10/18870	0.0173552	0.0173552	0.0584357	TGFB1	1
GO:0002676	BP	GO:0002676	regulation of chronic inflammatory response	1/33	10/18870	0.0173552	0.0173552	0.0584357	TNF	1
GO:0002855	BP	GO:0002855	regulation of natural killer cell mediated immune response to tumor cell	1/33	10/18870	0.0173552	0.0173552	0.0584357	TGFB1	1
GO:0009756	BP	GO:0009756	carbohydrate mediated signaling	1/33	10/18870	0.0173552	0.0173552	0.0584357	SMARCA4	1
GO:0032025	BP	GO:0032025	response to cobalt ion	1/33	10/18870	0.0173552	0.0173552	0.0584357	CASP3	1
GO:0033034	BP	GO:0033034	positive regulation of myeloid cell apoptotic process	1/33	10/18870	0.0173552	0.0173552	0.0584357	CDKN2A	1
GO:0035066	BP	GO:0035066	positive regulation of histone acetylation	1/33	10/18870	0.0173552	0.0173552	0.0584357	BRCA1	1
GO:0042368	BP	GO:0042368	vitamin D biosynthetic process	1/33	10/18870	0.0173552	0.0173552	0.0584357	TNF	1
GO:0043653	BP	GO:0043653	mitochondrial fragmentation involved in apoptotic process	1/33	10/18870	0.0173552	0.0173552	0.0584357	BAX	1
GO:0060068	BP	GO:0060068	vagina development	1/33	10/18870	0.0173552	0.0173552	0.0584357	BAX	1
GO:0071803	BP	GO:0071803	positive regulation of podosome assembly	1/33	10/18870	0.0173552	0.0173552	0.0584357	TNF	1
GO:1901838	BP	GO:1901838	positive regulation of transcription of nucleolar large rRNA by RNA polymerase I	1/33	10/18870	0.0173552	0.0173552	0.0584357	SMARCA4	1
GO:1901856	BP	GO:1901856	negative regulation of cellular respiration	1/33	10/18870	0.0173552	0.0173552	0.0584357	TNF	1
GO:1902460	BP	GO:1902460	regulation of mesenchymal stem cell proliferation	1/33	10/18870	0.0173552	0.0173552	0.0584357	TGFB1	1
GO:2000048	BP	GO:2000048	negative regulation of cell-cell adhesion mediated by cadherin	1/33	10/18870	0.0173552	0.0173552	0.0584357	EPCAM	1
GO:2000347	BP	GO:2000347	positive regulation of hepatocyte proliferation	1/33	10/18870	0.0173552	0.0173552	0.0584357	TNF	1
GO:0010633	BP	GO:0010633	negative regulation of epithelial cell migration	2/33	116/18870	0.0174709	0.0174709	0.0584357	TGFB1/TNF	2
GO:0045582	BP	GO:0045582	positive regulation of T cell differentiation	2/33	116/18870	0.0174709	0.0174709	0.0584357	SMARCA4/IL7	2
GO:1902749	BP	GO:1902749	regulation of cell cycle G2/M phase transition	2/33	116/18870	0.0174709	0.0174709	0.0584357	BRCA1/RRM1	2
GO:0043588	BP	GO:0043588	skin development	3/33	317/18870	0.0176604	0.0176604	0.058693	STMN1/CASP3/TNF	3
GO:0062197	BP	GO:0062197	cellular response to chemical stress	3/33	317/18870	0.0176604	0.0176604	0.058693	CASP3/PTGS2/FAS	3
GO:0000014	MF	GO:0000014	single-stranded DNA endodeoxyribonuclease activity	1/33	10/18496	0.0177034	0.0177034	0.0426178	XRCC1	1
GO:0005031	MF	GO:0005031	tumor necrosis factor receptor activity	1/33	10/18496	0.0177034	0.0177034	0.0426178	FAS	1
GO:0030957	MF	GO:0030957	Tat protein binding	1/33	10/18496	0.0177034	0.0177034	0.0426178	SMARCA4	1
GO:0032356	MF	GO:0032356	oxidized DNA binding	1/33	10/18496	0.0177034	0.0177034	0.0426178	XRCC1	1
GO:0042303	BP	GO:0042303	molting cycle	2/33	117/18870	0.0177555	0.0177555	0.058693	PTGS2/TNF	2
GO:0042633	BP	GO:0042633	hair cycle	2/33	117/18870	0.0177555	0.0177555	0.058693	PTGS2/TNF	2
GO:0000109	CC	GO:0000109	nucleotide-excision repair complex	1/33	11/19886	0.0181079	0.0181079	0.0658896	XRCC1	1
GO:1904892	BP	GO:1904892	regulation of receptor signaling pathway via STAT	2/33	119/18870	0.0183306	0.0183306	0.0593555	TGFB1/TNF	2
GO:0022409	BP	GO:0022409	positive regulation of cell-cell adhesion	3/33	322/18870	0.0184034	0.0184034	0.0593555	SMARCA4/IL7/TNF	3
GO:0002718	BP	GO:0002718	regulation of cytokine production involved in immune response	2/33	120/18870	0.0186211	0.0186211	0.0593555	TGFB1/TNF	2
GO:0046660	BP	GO:0046660	female sex differentiation	2/33	120/18870	0.0186211	0.0186211	0.0593555	BAX/CASP3	2
GO:1904951	BP	GO:1904951	positive regulation of establishment of protein localization	3/33	324/18870	0.0187055	0.0187055	0.0593555	TGFB1/PTGS2/TNF	3
GO:0016363	CC	GO:0016363	nuclear matrix	2/33	128/19886	0.0190549	0.0190549	0.0658896	SMARCA4/KRT18	2
GO:0002423	BP	GO:0002423	natural killer cell mediated immune response to tumor cell	1/33	11/18870	0.0190746	0.0190746	0.0593555	TGFB1	1
GO:0010248	BP	GO:0010248	establishment or maintenance of transmembrane electrochemical gradient	1/33	11/18870	0.0190746	0.0190746	0.0593555	BAX	1
GO:0031915	BP	GO:0031915	positive regulation of synaptic plasticity	1/33	11/18870	0.0190746	0.0190746	0.0593555	PTGS2	1
GO:0048563	BP	GO:0048563	post-embryonic animal organ morphogenesis	1/33	11/18870	0.0190746	0.0190746	0.0593555	BAX	1
GO:0085020	BP	GO:0085020	protein K6-linked ubiquitination	1/33	11/18870	0.0190746	0.0190746	0.0593555	BRCA1	1
GO:0097168	BP	GO:0097168	mesenchymal stem cell proliferation	1/33	11/18870	0.0190746	0.0190746	0.0593555	TGFB1	1
GO:1900222	BP	GO:1900222	negative regulation of amyloid-beta clearance	1/33	11/18870	0.0190746	0.0190746	0.0593555	TNF	1
GO:1901984	BP	GO:1901984	negative regulation of protein acetylation	1/33	11/18870	0.0190746	0.0190746	0.0593555	BRCA1	1
GO:1902510	BP	GO:1902510	regulation of apoptotic DNA fragmentation	1/33	11/18870	0.0190746	0.0190746	0.0593555	BAX	1
GO:1904424	BP	GO:1904424	regulation of GTP binding	1/33	11/18870	0.0190746	0.0190746	0.0593555	STMN1	1
GO:2000109	BP	GO:2000109	regulation of macrophage apoptotic process	1/33	11/18870	0.0190746	0.0190746	0.0593555	CDKN2A	1
GO:2000727	BP	GO:2000727	positive regulation of cardiac muscle cell differentiation	1/33	11/18870	0.0190746	0.0190746	0.0593555	TGFB1	1
GO:0042326	BP	GO:0042326	negative regulation of phosphorylation	3/33	327/18870	0.0191638	0.0191638	0.0593555	BAX/CDKN2A/TGFB1	3
GO:0002367	BP	GO:0002367	cytokine production involved in immune response	2/33	122/18870	0.019208	0.019208	0.0593555	TGFB1/TNF	2
GO:0030518	BP	GO:0030518	intracellular steroid hormone receptor signaling pathway	2/33	122/18870	0.019208	0.019208	0.0593555	SMARCA4/BRCA1	2
GO:0005114	MF	GO:0005114	type II transforming growth factor beta receptor binding	1/33	11/18496	0.0194569	0.0194569	0.0426178	TGFB1	1
GO:0016725	MF	GO:0016725	oxidoreductase activity, acting on CH or CH2 groups	1/33	11/18496	0.0194569	0.0194569	0.0426178	RRM1	1
GO:0034713	MF	GO:0034713	type I transforming growth factor beta receptor binding	1/33	11/18496	0.0194569	0.0194569	0.0426178	TGFB1	1
GO:0070513	MF	GO:0070513	death domain binding	1/33	11/18496	0.0194569	0.0194569	0.0426178	BAX	1
GO:0002065	BP	GO:0002065	columnar/cuboidal epithelial cell differentiation	2/33	123/18870	0.0195043	0.0195043	0.0593555	TUBB/TGFB1	2
GO:0007613	BP	GO:0007613	memory	2/33	123/18870	0.0195043	0.0195043	0.0593555	PAK5/PTGS2	2
GO:0051251	BP	GO:0051251	positive regulation of lymphocyte activation	3/33	330/18870	0.0196283	0.0196283	0.0593555	SMARCA4/TGFB1/IL7	3
GO:0002761	BP	GO:0002761	regulation of myeloid leukocyte differentiation	2/33	124/18870	0.0198026	0.0198026	0.0593555	TGFB1/TNF	2
GO:0002824	BP	GO:0002824	positive regulation of adaptive immune response based on somatic recombination of immune receptors built from immunoglobulin superfamily domains	2/33	124/18870	0.0198026	0.0198026	0.0593555	TGFB1/TNF	2
GO:0045446	BP	GO:0045446	endothelial cell differentiation	2/33	124/18870	0.0198026	0.0198026	0.0593555	PROC/TNF	2
GO:0001838	BP	GO:0001838	embryonic epithelial tube formation	2/33	125/18870	0.0201029	0.0201029	0.0593555	CASP3/TGFB1	2
GO:0002698	BP	GO:0002698	negative regulation of immune effector process	2/33	125/18870	0.0201029	0.0201029	0.0593555	TGFB1/TNF	2
GO:0072089	BP	GO:0072089	stem cell proliferation	2/33	125/18870	0.0201029	0.0201029	0.0593555	EPCAM/TGFB1	2
GO:0044389	MF	GO:0044389	ubiquitin-like protein ligase binding	3/33	327/18496	0.0201937	0.0201937	0.0426178	TUBB/BRCA1/TUBA1B	3
GO:0060562	BP	GO:0060562	epithelial tube morphogenesis	3/33	334/18870	0.0202575	0.0202575	0.0593555	CASP3/TGFB1/TNF	3
GO:0043200	BP	GO:0043200	response to amino acid	2/33	126/18870	0.020405	0.020405	0.0593555	CASP3/TNF	2
GO:0051099	BP	GO:0051099	positive regulation of binding	2/33	127/18870	0.020709	0.020709	0.0593555	STMN1/TGFB1	2
GO:0062012	BP	GO:0062012	regulation of small molecule metabolic process	3/33	337/18870	0.0207366	0.0207366	0.0593555	BRCA1/PTGS2/TNF	3
GO:0000012	BP	GO:0000012	single strand break repair	1/33	12/18870	0.020791	0.020791	0.0593555	XRCC1	1
GO:0010459	BP	GO:0010459	negative regulation of heart rate	1/33	12/18870	0.020791	0.020791	0.0593555	TNF	1
GO:0010826	BP	GO:0010826	negative regulation of centrosome duplication	1/33	12/18870	0.020791	0.020791	0.0593555	BRCA1	1
GO:0010917	BP	GO:0010917	negative regulation of mitochondrial membrane potential	1/33	12/18870	0.020791	0.020791	0.0593555	BAX	1
GO:0010936	BP	GO:0010936	negative regulation of macrophage cytokine production	1/33	12/18870	0.020791	0.020791	0.0593555	TGFB1	1
GO:0014004	BP	GO:0014004	microglia differentiation	1/33	12/18870	0.020791	0.020791	0.0593555	TGFB1	1
GO:0030656	BP	GO:0030656	regulation of vitamin metabolic process	1/33	12/18870	0.020791	0.020791	0.0593555	TNF	1
GO:0031293	BP	GO:0031293	membrane protein intracellular domain proteolysis	1/33	12/18870	0.020791	0.020791	0.0593555	TGFB1	1
GO:0032782	BP	GO:0032782	bile acid secretion	1/33	12/18870	0.020791	0.020791	0.0593555	TNF	1
GO:0036295	BP	GO:0036295	cellular response to increased oxygen levels	1/33	12/18870	0.020791	0.020791	0.0593555	FAS	1
GO:0045837	BP	GO:0045837	negative regulation of membrane potential	1/33	12/18870	0.020791	0.020791	0.0593555	BAX	1
GO:0046606	BP	GO:0046606	negative regulation of centrosome cycle	1/33	12/18870	0.020791	0.020791	0.0593555	BRCA1	1
GO:0048012	BP	GO:0048012	hepatocyte growth factor receptor signaling pathway	1/33	12/18870	0.020791	0.020791	0.0593555	STMN1	1
GO:0051798	BP	GO:0051798	positive regulation of hair follicle development	1/33	12/18870	0.020791	0.020791	0.0593555	TNF	1
GO:0060312	BP	GO:0060312	regulation of blood vessel remodeling	1/33	12/18870	0.020791	0.020791	0.0593555	TGFB1	1
GO:0070327	BP	GO:0070327	thyroid hormone transport	1/33	12/18870	0.020791	0.020791	0.0593555	TUBB1	1
GO:0090306	BP	GO:0090306	meiotic spindle assembly	1/33	12/18870	0.020791	0.020791	0.0593555	TUBB8	1
GO:1901203	BP	GO:1901203	positive regulation of extracellular matrix assembly	1/33	12/18870	0.020791	0.020791	0.0593555	TGFB1	1
GO:1902337	BP	GO:1902337	regulation of apoptotic process involved in morphogenesis	1/33	12/18870	0.020791	0.020791	0.0593555	BAX	1
GO:1903441	BP	GO:1903441	protein localization to ciliary membrane	1/33	12/18870	0.020791	0.020791	0.0593555	TUB	1
GO:2001267	BP	GO:2001267	regulation of cysteine-type endopeptidase activity involved in apoptotic signaling pathway	1/33	12/18870	0.020791	0.020791	0.0593555	FAS	1
GO:0097237	BP	GO:0097237	cellular response to toxic substance	2/33	128/18870	0.021015	0.021015	0.0596935	PTGS2/TNF	2
GO:0098773	BP	GO:0098773	skin epidermis development	2/33	128/18870	0.021015	0.021015	0.0596935	STMN1/TNF	2
GO:0032794	MF	GO:0032794	GTPase activating protein binding	1/33	12/18496	0.0212074	0.0212074	0.0426178	TUBB	1
GO:0097153	MF	GO:0097153	cysteine-type endopeptidase activity involved in apoptotic process	1/33	12/18496	0.0212074	0.0212074	0.0426178	CASP3	1
GO:0006310	BP	GO:0006310	DNA recombination	3/33	340/18870	0.021222	0.021222	0.0601305	BRCA1/TGFB1/XRCC1	3
GO:0002708	BP	GO:0002708	positive regulation of lymphocyte mediated immunity	2/33	129/18870	0.0213229	0.0213229	0.0602652	TGFB1/TNF	2
GO:0002821	BP	GO:0002821	positive regulation of adaptive immune response	2/33	130/18870	0.0216326	0.0216326	0.0606855	TGFB1/TNF	2
GO:0010595	BP	GO:0010595	positive regulation of endothelial cell migration	2/33	130/18870	0.0216326	0.0216326	0.0606855	TGFB1/PTGS2	2
GO:0045621	BP	GO:0045621	positive regulation of lymphocyte differentiation	2/33	130/18870	0.0216326	0.0216326	0.0606855	SMARCA4/IL7	2
GO:0002863	BP	GO:0002863	positive regulation of inflammatory response to antigenic stimulus	1/33	13/18870	0.0225046	0.0225046	0.0607608	TNF	1
GO:0006264	BP	GO:0006264	mitochondrial DNA replication	1/33	13/18870	0.0225046	0.0225046	0.0607608	RRM1	1
GO:0010524	BP	GO:0010524	positive regulation of calcium ion transport into cytosol	1/33	13/18870	0.0225046	0.0225046	0.0607608	BAX	1
GO:0031392	BP	GO:0031392	regulation of prostaglandin biosynthetic process	1/33	13/18870	0.0225046	0.0225046	0.0607608	PTGS2	1
GO:0042362	BP	GO:0042362	fat-soluble vitamin biosynthetic process	1/33	13/18870	0.0225046	0.0225046	0.0607608	TNF	1
GO:0045986	BP	GO:0045986	negative regulation of smooth muscle contraction	1/33	13/18870	0.0225046	0.0225046	0.0607608	PTGS2	1
GO:0070493	BP	GO:0070493	thrombin-activated receptor signaling pathway	1/33	13/18870	0.0225046	0.0225046	0.0607608	STMN1	1
GO:0071801	BP	GO:0071801	regulation of podosome assembly	1/33	13/18870	0.0225046	0.0225046	0.0607608	TNF	1
GO:0097499	BP	GO:0097499	protein localization to non-motile cilium	1/33	13/18870	0.0225046	0.0225046	0.0607608	TUB	1
GO:0106049	BP	GO:0106049	regulation of cellular response to osmotic stress	1/33	13/18870	0.0225046	0.0225046	0.0607608	PTGS2	1
GO:1900103	BP	GO:1900103	positive regulation of endoplasmic reticulum unfolded protein response	1/33	13/18870	0.0225046	0.0225046	0.0607608	BAX	1
GO:1901862	BP	GO:1901862	negative regulation of muscle tissue development	1/33	13/18870	0.0225046	0.0225046	0.0607608	TGFB1	1
GO:1902667	BP	GO:1902667	regulation of axon guidance	1/33	13/18870	0.0225046	0.0225046	0.0607608	TUBB2B	1
GO:1903624	BP	GO:1903624	regulation of DNA catabolic process	1/33	13/18870	0.0225046	0.0225046	0.0607608	BAX	1
GO:1904748	BP	GO:1904748	regulation of apoptotic process involved in development	1/33	13/18870	0.0225046	0.0225046	0.0607608	BAX	1
GO:0032496	BP	GO:0032496	response to lipopolysaccharide	3/33	348/18870	0.0225471	0.0225471	0.0607608	CASP3/PTGS2/TNF	3
GO:0061041	BP	GO:0061041	regulation of wound healing	2/33	133/18870	0.0225732	0.0225732	0.0607608	PROC/TNF	2
GO:0045862	BP	GO:0045862	positive regulation of proteolysis	3/33	350/18870	0.0228854	0.0228854	0.0613094	BAX/FAS/TNF	3
GO:0070661	BP	GO:0070661	leukocyte proliferation	3/33	350/18870	0.0228854	0.0228854	0.0613094	BAX/CASP3/IL7	3
GO:0005035	MF	GO:0005035	death receptor activity	1/33	13/18496	0.0229549	0.0229549	0.0447727	FAS	1
GO:0000800	CC	GO:0000800	lateral element	1/33	14/19886	0.0229909	0.0229909	0.0658896	BRCA1	1
GO:0071564	CC	GO:0071564	npBAF complex	1/33	14/19886	0.0229909	0.0229909	0.0658896	SMARCA4	1
GO:0140288	CC	GO:0140288	GBAF complex	1/33	14/19886	0.0229909	0.0229909	0.0658896	SMARCA4	1
GO:0030522	BP	GO:0030522	intracellular receptor signaling pathway	3/33	353/18870	0.023398	0.023398	0.0625345	SMARCA4/BRCA1/TNF	3
GO:0072175	BP	GO:0072175	epithelial tube formation	2/33	137/18870	0.0238533	0.0238533	0.0629331	CASP3/TGFB1	2
GO:1904375	BP	GO:1904375	regulation of protein localization to cell periphery	2/33	137/18870	0.0238533	0.0238533	0.0629331	TGFB1/TNF	2
GO:0043401	BP	GO:0043401	steroid hormone mediated signaling pathway	2/33	138/18870	0.0241779	0.0241779	0.0629331	SMARCA4/BRCA1	2
GO:0000722	BP	GO:0000722	telomere maintenance via recombination	1/33	14/18870	0.0242152	0.0242152	0.0629331	XRCC1	1
GO:0006361	BP	GO:0006361	transcription initiation at RNA polymerase I promoter	1/33	14/18870	0.0242152	0.0242152	0.0629331	SMARCA4	1
GO:0030213	BP	GO:0030213	hyaluronan biosynthetic process	1/33	14/18870	0.0242152	0.0242152	0.0629331	TGFB1	1
GO:0032621	BP	GO:0032621	interleukin-18 production	1/33	14/18870	0.0242152	0.0242152	0.0629331	TNF	1
GO:0032661	BP	GO:0032661	regulation of interleukin-18 production	1/33	14/18870	0.0242152	0.0242152	0.0629331	TNF	1
GO:0034116	BP	GO:0034116	positive regulation of heterotypic cell-cell adhesion	1/33	14/18870	0.0242152	0.0242152	0.0629331	TNF	1
GO:0061043	BP	GO:0061043	regulation of vascular wound healing	1/33	14/18870	0.0242152	0.0242152	0.0629331	TNF	1
GO:0071888	BP	GO:0071888	macrophage apoptotic process	1/33	14/18870	0.0242152	0.0242152	0.0629331	CDKN2A	1
GO:1903894	BP	GO:1903894	regulation of IRE1-mediated unfolded protein response	1/33	14/18870	0.0242152	0.0242152	0.0629331	BAX	1
GO:0008277	BP	GO:0008277	regulation of G protein-coupled receptor signaling pathway	2/33	139/18870	0.0245044	0.0245044	0.0630988	STMN1/TUB	2
GO:0001741	CC	GO:0001741	XY body	1/33	15/19886	0.0246134	0.0246134	0.0658896	BRCA1	1
GO:0016586	CC	GO:0016586	RSC-type complex	1/33	15/19886	0.0246134	0.0246134	0.0658896	SMARCA4	1
GO:0072687	CC	GO:0072687	meiotic spindle	1/33	15/19886	0.0246134	0.0246134	0.0658896	TUBB8	1
GO:0000086	BP	GO:0000086	G2/M transition of mitotic cell cycle	2/33	140/18870	0.0248326	0.0248326	0.0630988	BRCA1/RRM1	2
GO:0071902	BP	GO:0071902	positive regulation of protein serine/threonine kinase activity	2/33	140/18870	0.0248326	0.0248326	0.0630988	TGFB1/TNF	2
GO:0001101	BP	GO:0001101	response to acid chemical	2/33	141/18870	0.0251627	0.0251627	0.0630988	CASP3/TNF	2
GO:0043405	BP	GO:0043405	regulation of MAP kinase activity	2/33	142/18870	0.0254946	0.0254946	0.0630988	TGFB1/TNF	2
GO:0034399	CC	GO:0034399	nuclear periphery	2/33	150/19886	0.0256132	0.0256132	0.0658896	SMARCA4/KRT18	2
GO:0003158	BP	GO:0003158	endothelium development	2/33	143/18870	0.0258284	0.0258284	0.0630988	PROC/TNF	2
GO:1900180	BP	GO:1900180	regulation of protein localization to nucleus	2/33	143/18870	0.0258284	0.0258284	0.0630988	TGFB1/PTGS2	2
GO:0009263	BP	GO:0009263	deoxyribonucleotide biosynthetic process	1/33	15/18870	0.0259229	0.0259229	0.0630988	RRM1	1
GO:0009265	BP	GO:0009265	2'-deoxyribonucleotide biosynthetic process	1/33	15/18870	0.0259229	0.0259229	0.0630988	RRM1	1
GO:0010763	BP	GO:0010763	positive regulation of fibroblast migration	1/33	15/18870	0.0259229	0.0259229	0.0630988	TGFB1	1
GO:0033147	BP	GO:0033147	negative regulation of intracellular estrogen receptor signaling pathway	1/33	15/18870	0.0259229	0.0259229	0.0630988	BRCA1	1
GO:0033599	BP	GO:0033599	regulation of mammary gland epithelial cell proliferation	1/33	15/18870	0.0259229	0.0259229	0.0630988	BAX	1
GO:0036446	BP	GO:0036446	myofibroblast differentiation	1/33	15/18870	0.0259229	0.0259229	0.0630988	TGFB1	1
GO:0046007	BP	GO:0046007	negative regulation of activated T cell proliferation	1/33	15/18870	0.0259229	0.0259229	0.0630988	CASP3	1
GO:0046385	BP	GO:0046385	deoxyribose phosphate biosynthetic process	1/33	15/18870	0.0259229	0.0259229	0.0630988	RRM1	1
GO:0048070	BP	GO:0048070	regulation of developmental pigmentation	1/33	15/18870	0.0259229	0.0259229	0.0630988	BAX	1
GO:0050966	BP	GO:0050966	detection of mechanical stimulus involved in sensory perception of pain	1/33	15/18870	0.0259229	0.0259229	0.0630988	TNF	1
GO:0051290	BP	GO:0051290	protein heterotetramerization	1/33	15/18870	0.0259229	0.0259229	0.0630988	RRM1	1
GO:0060148	BP	GO:0060148	positive regulation of post-transcriptional gene silencing	1/33	15/18870	0.0259229	0.0259229	0.0630988	TGFB1	1
GO:0060766	BP	GO:0060766	negative regulation of androgen receptor signaling pathway	1/33	15/18870	0.0259229	0.0259229	0.0630988	SMARCA4	1
GO:1900370	BP	GO:1900370	positive regulation of post-transcriptional gene silencing by RNA	1/33	15/18870	0.0259229	0.0259229	0.0630988	TGFB1	1
GO:1901836	BP	GO:1901836	regulation of transcription of nucleolar large rRNA by RNA polymerase I	1/33	15/18870	0.0259229	0.0259229	0.0630988	SMARCA4	1
GO:1902065	BP	GO:1902065	response to L-glutamate	1/33	15/18870	0.0259229	0.0259229	0.0630988	TNF	1
GO:1902563	BP	GO:1902563	regulation of neutrophil activation	1/33	15/18870	0.0259229	0.0259229	0.0630988	TNF	1
GO:1903054	BP	GO:1903054	negative regulation of extracellular matrix organization	1/33	15/18870	0.0259229	0.0259229	0.0630988	TGFB1	1
GO:2000637	BP	GO:2000637	positive regulation of miRNA-mediated gene silencing	1/33	15/18870	0.0259229	0.0259229	0.0630988	TGFB1	1
GO:2000671	BP	GO:2000671	regulation of motor neuron apoptotic process	1/33	15/18870	0.0259229	0.0259229	0.0630988	BAX	1
GO:2001279	BP	GO:2001279	regulation of unsaturated fatty acid biosynthetic process	1/33	15/18870	0.0259229	0.0259229	0.0630988	PTGS2	1
GO:0010565	BP	GO:0010565	regulation of cellular ketone metabolic process	2/33	144/18870	0.0261639	0.0261639	0.0630988	BRCA1/PTGS2	2
GO:0000930	CC	GO:0000930	gamma-tubulin complex	1/33	16/19886	0.0262332	0.0262332	0.0658896	BRCA1	1
GO:0071565	CC	GO:0071565	nBAF complex	1/33	16/19886	0.0262332	0.0262332	0.0658896	SMARCA4	1
GO:0002237	BP	GO:0002237	response to molecule of bacterial origin	3/33	369/18870	0.0262381	0.0262381	0.0630988	CASP3/PTGS2/TNF	3
GO:0016004	MF	GO:0016004	phospholipase activator activity	1/33	15/18496	0.0264408	0.0264408	0.048733	CASP3	1
GO:0002020	MF	GO:0002020	protease binding	2/33	142/18496	0.026455	0.026455	0.048733	CASP3/TNF	2
GO:0010631	BP	GO:0010631	epithelial cell migration	3/33	372/18870	0.0267905	0.0267905	0.0630988	TGFB1/PTGS2/TNF	3
GO:0030177	BP	GO:0030177	positive regulation of Wnt signaling pathway	2/33	146/18870	0.0268402	0.0268402	0.0630988	SMARCA4/TGFB1	2
GO:0035296	BP	GO:0035296	regulation of tube diameter	2/33	146/18870	0.0268402	0.0268402	0.0630988	PTGS2/TNF	2
GO:0097746	BP	GO:0097746	blood vessel diameter maintenance	2/33	146/18870	0.0268402	0.0268402	0.0630988	PTGS2/TNF	2
GO:0031333	BP	GO:0031333	negative regulation of protein-containing complex assembly	2/33	147/18870	0.027181	0.027181	0.0630988	STMN1/TUBB4A	2
GO:0035150	BP	GO:0035150	regulation of tube size	2/33	147/18870	0.027181	0.027181	0.0630988	PTGS2/TNF	2
GO:0062013	BP	GO:0062013	positive regulation of small molecule metabolic process	2/33	147/18870	0.027181	0.027181	0.0630988	PTGS2/TNF	2
GO:0071456	BP	GO:0071456	cellular response to hypoxia	2/33	147/18870	0.027181	0.027181	0.0630988	TGFB1/PTGS2	2
GO:0005766	CC	GO:0005766	primary lysosome	2/33	155/19886	0.0272153	0.0272153	0.0658896	TUBB/TUBB4B	2
GO:0042582	CC	GO:0042582	azurophil granule	2/33	155/19886	0.0272153	0.0272153	0.0658896	TUBB/TUBB4B	2
GO:0090132	BP	GO:0090132	epithelium migration	3/33	375/18870	0.0273492	0.0273492	0.0630988	TGFB1/PTGS2/TNF	3
GO:0006206	BP	GO:0006206	pyrimidine nucleobase metabolic process	1/33	16/18870	0.0276277	0.0276277	0.0630988	RRM1	1
GO:0006266	BP	GO:0006266	DNA ligation	1/33	16/18870	0.0276277	0.0276277	0.0630988	XRCC1	1
GO:0010715	BP	GO:0010715	regulation of extracellular matrix disassembly	1/33	16/18870	0.0276277	0.0276277	0.0630988	TGFB1	1
GO:0010958	BP	GO:0010958	regulation of amino acid import across plasma membrane	1/33	16/18870	0.0276277	0.0276277	0.0630988	TNF	1
GO:0030214	BP	GO:0030214	hyaluronan catabolic process	1/33	16/18870	0.0276277	0.0276277	0.0630988	TGFB1	1
GO:0031645	BP	GO:0031645	negative regulation of nervous system process	1/33	16/18870	0.0276277	0.0276277	0.0630988	TNF	1
GO:0032930	BP	GO:0032930	positive regulation of superoxide anion generation	1/33	16/18870	0.0276277	0.0276277	0.0630988	TGFB1	1
GO:0034349	BP	GO:0034349	glial cell apoptotic process	1/33	16/18870	0.0276277	0.0276277	0.0630988	CASP3	1
GO:0034393	BP	GO:0034393	positive regulation of smooth muscle cell apoptotic process	1/33	16/18870	0.0276277	0.0276277	0.0630988	CDKN2A	1
GO:0045579	BP	GO:0045579	positive regulation of B cell differentiation	1/33	16/18870	0.0276277	0.0276277	0.0630988	IL7	1
GO:0045651	BP	GO:0045651	positive regulation of macrophage differentiation	1/33	16/18870	0.0276277	0.0276277	0.0630988	TGFB1	1
GO:0046325	BP	GO:0046325	negative regulation of glucose import	1/33	16/18870	0.0276277	0.0276277	0.0630988	TNF	1
GO:0047484	BP	GO:0047484	regulation of response to osmotic stress	1/33	16/18870	0.0276277	0.0276277	0.0630988	PTGS2	1
GO:0051044	BP	GO:0051044	positive regulation of membrane protein ectodomain proteolysis	1/33	16/18870	0.0276277	0.0276277	0.0630988	TNF	1
GO:0051956	BP	GO:0051956	negative regulation of amino acid transport	1/33	16/18870	0.0276277	0.0276277	0.0630988	TNF	1
GO:0070230	BP	GO:0070230	positive regulation of lymphocyte apoptotic process	1/33	16/18870	0.0276277	0.0276277	0.0630988	BAX	1
GO:0090336	BP	GO:0090336	positive regulation of brown fat cell differentiation	1/33	16/18870	0.0276277	0.0276277	0.0630988	PTGS2	1
GO:1903789	BP	GO:1903789	regulation of amino acid transmembrane transport	1/33	16/18870	0.0276277	0.0276277	0.0630988	TNF	1
GO:1903798	BP	GO:1903798	regulation of miRNA processing	1/33	16/18870	0.0276277	0.0276277	0.0630988	TGFB1	1
GO:2000345	BP	GO:2000345	regulation of hepatocyte proliferation	1/33	16/18870	0.0276277	0.0276277	0.0630988	TNF	1
GO:2000758	BP	GO:2000758	positive regulation of peptidyl-lysine acetylation	1/33	16/18870	0.0276277	0.0276277	0.0630988	BRCA1	1
GO:0007612	BP	GO:0007612	learning	2/33	150/18870	0.0282141	0.0282141	0.0636429	PAK5/PTGS2	2
GO:0008584	BP	GO:0008584	male gonad development	2/33	150/18870	0.0282141	0.0282141	0.0636429	BAX/RRM1	2
GO:0051092	BP	GO:0051092	positive regulation of NF-kappaB transcription factor activity	2/33	150/18870	0.0282141	0.0282141	0.0636429	TGFB1/TNF	2
GO:0090130	BP	GO:0090130	tissue migration	3/33	380/18870	0.0282943	0.0282943	0.0636429	TGFB1/PTGS2/TNF	3
GO:0001818	BP	GO:0001818	negative regulation of cytokine production	3/33	381/18870	0.0284854	0.0284854	0.0636429	CASP3/TGFB1/TNF	3
GO:0050863	BP	GO:0050863	regulation of T cell activation	3/33	381/18870	0.0284854	0.0284854	0.0636429	SMARCA4/CASP3/IL7	3
GO:0001890	BP	GO:0001890	placenta development	2/33	151/18870	0.028562	0.028562	0.0636429	PTGS2/LHX4	2
GO:0002705	BP	GO:0002705	positive regulation of leukocyte mediated immunity	2/33	151/18870	0.028562	0.028562	0.0636429	TGFB1/TNF	2
GO:0035148	BP	GO:0035148	tube formation	2/33	151/18870	0.028562	0.028562	0.0636429	CASP3/TGFB1	2
GO:0046546	BP	GO:0046546	development of primary male sexual characteristics	2/33	151/18870	0.028562	0.028562	0.0636429	BAX/RRM1	2
GO:0009411	BP	GO:0009411	response to UV	2/33	152/18870	0.0289116	0.0289116	0.0636429	BAX/CASP3	2
GO:0016331	BP	GO:0016331	morphogenesis of embryonic epithelium	2/33	152/18870	0.0289116	0.0289116	0.0636429	CASP3/TGFB1	2
GO:0008544	BP	GO:0008544	epidermis development	3/33	385/18870	0.0292568	0.0292568	0.0636429	STMN1/CASP3/TNF	3
GO:0030183	BP	GO:0030183	B cell differentiation	2/33	153/18870	0.0292629	0.0292629	0.0636429	BAX/IL7	2
GO:0007252	BP	GO:0007252	I-kappaB phosphorylation	1/33	17/18870	0.0293297	0.0293297	0.0636429	TNF	1
GO:0009886	BP	GO:0009886	post-embryonic animal morphogenesis	1/33	17/18870	0.0293297	0.0293297	0.0636429	BAX	1
GO:0030889	BP	GO:0030889	negative regulation of B cell proliferation	1/33	17/18870	0.0293297	0.0293297	0.0636429	CASP3	1
GO:0032310	BP	GO:0032310	prostaglandin secretion	1/33	17/18870	0.0293297	0.0293297	0.0636429	PTGS2	1
GO:0036005	BP	GO:0036005	response to macrophage colony-stimulating factor	1/33	17/18870	0.0293297	0.0293297	0.0636429	TNF	1
GO:0043923	BP	GO:0043923	positive regulation by host of viral transcription	1/33	17/18870	0.0293297	0.0293297	0.0636429	SMARCA4	1
GO:0061548	BP	GO:0061548	ganglion development	1/33	17/18870	0.0293297	0.0293297	0.0636429	TUBB3	1
GO:0070920	BP	GO:0070920	regulation of regulatory ncRNA processing	1/33	17/18870	0.0293297	0.0293297	0.0636429	TGFB1	1
GO:0090399	BP	GO:0090399	replicative senescence	1/33	17/18870	0.0293297	0.0293297	0.0636429	CDKN2A	1
GO:0098712	BP	GO:0098712	L-glutamate import across plasma membrane	1/33	17/18870	0.0293297	0.0293297	0.0636429	TNF	1
GO:0120305	BP	GO:0120305	regulation of pigmentation	1/33	17/18870	0.0293297	0.0293297	0.0636429	BAX	1
GO:1990403	BP	GO:1990403	embryonic brain development	1/33	17/18870	0.0293297	0.0293297	0.0636429	TUBB2B	1
GO:0008037	BP	GO:0008037	cell recognition	2/33	154/18870	0.029616	0.029616	0.0641411	CASP3/TUB	2
GO:0044839	BP	GO:0044839	cell cycle G2/M phase transition	2/33	155/18870	0.0299708	0.0299708	0.0646617	BRCA1/RRM1	2
GO:0045807	BP	GO:0045807	positive regulation of endocytosis	2/33	155/18870	0.0299708	0.0299708	0.0646617	TUB/TNF	2
GO:0005930	CC	GO:0005930	axoneme	2/33	165/19886	0.030538	0.030538	0.0700867	TUBB4B/TUBB4A	2
GO:0097014	CC	GO:0097014	ciliary plasm	2/33	166/19886	0.0308788	0.0308788	0.0700867	TUBB4B/TUBB4A	2
GO:0002923	BP	GO:0002923	regulation of humoral immune response mediated by circulating immunoglobulin	1/33	18/18870	0.0310287	0.0310287	0.0648754	TNF	1
GO:0010042	BP	GO:0010042	response to manganese ion	1/33	18/18870	0.0310287	0.0310287	0.0648754	PTGS2	1
GO:0010522	BP	GO:0010522	regulation of calcium ion transport into cytosol	1/33	18/18870	0.0310287	0.0310287	0.0648754	BAX	1
GO:0016202	BP	GO:0016202	regulation of striated muscle tissue development	1/33	18/18870	0.0310287	0.0310287	0.0648754	TGFB1	1
GO:0030730	BP	GO:0030730	sequestering of triglyceride	1/33	18/18870	0.0310287	0.0310287	0.0648754	TNF	1
GO:0033194	BP	GO:0033194	response to hydroperoxide	1/33	18/18870	0.0310287	0.0310287	0.0648754	XRCC1	1
GO:0035065	BP	GO:0035065	regulation of histone acetylation	1/33	18/18870	0.0310287	0.0310287	0.0648754	BRCA1	1
GO:0035234	BP	GO:0035234	ectopic germ cell programmed cell death	1/33	18/18870	0.0310287	0.0310287	0.0648754	BAX	1
GO:0043117	BP	GO:0043117	positive regulation of vascular permeability	1/33	18/18870	0.0310287	0.0310287	0.0648754	TGFB1	1
GO:0048535	BP	GO:0048535	lymph node development	1/33	18/18870	0.0310287	0.0310287	0.0648754	TGFB1	1
GO:0048569	BP	GO:0048569	post-embryonic animal organ development	1/33	18/18870	0.0310287	0.0310287	0.0648754	BAX	1
GO:0071318	BP	GO:0071318	cellular response to ATP	1/33	18/18870	0.0310287	0.0310287	0.0648754	PTGS2	1
GO:0150078	BP	GO:0150078	positive regulation of neuroinflammatory response	1/33	18/18870	0.0310287	0.0310287	0.0648754	TNF	1
GO:1905209	BP	GO:1905209	positive regulation of cardiocyte differentiation	1/33	18/18870	0.0310287	0.0310287	0.0648754	TGFB1	1
GO:0007605	BP	GO:0007605	sensory perception of sound	2/33	158/18870	0.0310454	0.0310454	0.0648754	CASP3/TUB	2
GO:0036294	BP	GO:0036294	cellular response to decreased oxygen levels	2/33	158/18870	0.0310454	0.0310454	0.0648754	TGFB1/PTGS2	2
GO:0090316	BP	GO:0090316	positive regulation of intracellular protein transport	2/33	158/18870	0.0310454	0.0310454	0.0648754	TGFB1/PTGS2	2
GO:0006261	BP	GO:0006261	DNA-templated DNA replication	2/33	161/18870	0.0321352	0.0321352	0.0665402	BRCA1/RRM1	2
GO:0006606	BP	GO:0006606	protein import into nucleus	2/33	161/18870	0.0321352	0.0321352	0.0665402	TGFB1/PTGS2	2
GO:0070507	BP	GO:0070507	regulation of microtubule cytoskeleton organization	2/33	161/18870	0.0321352	0.0321352	0.0665402	STMN1/TUBB4A	2
GO:0006979	BP	GO:0006979	response to oxidative stress	3/33	400/18870	0.0322487	0.0322487	0.0665402	CASP3/XRCC1/PTGS2	3
GO:0021915	BP	GO:0021915	neural tube development	2/33	162/18870	0.0325018	0.0325018	0.0665402	CASP3/TGFB1	2
GO:0000212	BP	GO:0000212	meiotic spindle organization	1/33	19/18870	0.0327249	0.0327249	0.0665402	TUBB8	1
GO:0002281	BP	GO:0002281	macrophage activation involved in immune response	1/33	19/18870	0.0327249	0.0327249	0.0665402	TNF	1
GO:0002523	BP	GO:0002523	leukocyte migration involved in inflammatory response	1/33	19/18870	0.0327249	0.0327249	0.0665402	TNF	1
GO:0002544	BP	GO:0002544	chronic inflammatory response	1/33	19/18870	0.0327249	0.0327249	0.0665402	TNF	1
GO:0006337	BP	GO:0006337	nucleosome disassembly	1/33	19/18870	0.0327249	0.0327249	0.0665402	SMARCA4	1
GO:0030540	BP	GO:0030540	female genitalia development	1/33	19/18870	0.0327249	0.0327249	0.0665402	BAX	1
GO:0032928	BP	GO:0032928	regulation of superoxide anion generation	1/33	19/18870	0.0327249	0.0327249	0.0665402	TGFB1	1
GO:0051797	BP	GO:0051797	regulation of hair follicle development	1/33	19/18870	0.0327249	0.0327249	0.0665402	TNF	1
GO:0071800	BP	GO:0071800	podosome assembly	1/33	19/18870	0.0327249	0.0327249	0.0665402	TNF	1
GO:1904505	BP	GO:1904505	regulation of telomere maintenance in response to DNA damage	1/33	19/18870	0.0327249	0.0327249	0.0665402	XRCC1	1
GO:0050905	BP	GO:0050905	neuromuscular process	2/33	163/18870	0.0328701	0.0328701	0.0667155	XRCC1/TNF	2
GO:0060229	MF	GO:0060229	lipase activator activity	1/33	19/18496	0.0333763	0.0333763	0.058832	CASP3	1
GO:0050678	BP	GO:0050678	regulation of epithelial cell proliferation	3/33	407/18870	0.0336983	0.0336983	0.0682643	BAX/TGFB1/TNF	3
GO:0008083	MF	GO:0008083	growth factor activity	2/33	162/18496	0.0337117	0.0337117	0.058832	TGFB1/IL7	2
GO:0051170	BP	GO:0051170	import into nucleus	2/33	166/18870	0.0339849	0.0339849	0.0682643	TGFB1/PTGS2	2
GO:1902904	BP	GO:1902904	negative regulation of supramolecular fiber organization	2/33	167/18870	0.0343598	0.0343598	0.0682643	STMN1/TUBB4A	2
GO:0005775	CC	GO:0005775	vacuolar lumen	2/33	176/19886	0.0343697	0.0343697	0.0756462	TUBB/TUBB4B	2
GO:0006309	BP	GO:0006309	apoptotic DNA fragmentation	1/33	20/18870	0.0344182	0.0344182	0.0682643	BAX	1
GO:0031053	BP	GO:0031053	primary miRNA processing	1/33	20/18870	0.0344182	0.0344182	0.0682643	TGFB1	1
GO:0032515	BP	GO:0032515	negative regulation of phosphoprotein phosphatase activity	1/33	20/18870	0.0344182	0.0344182	0.0682643	TNF	1
GO:0036498	BP	GO:0036498	IRE1-mediated unfolded protein response	1/33	20/18870	0.0344182	0.0344182	0.0682643	BAX	1
GO:0042359	BP	GO:0042359	vitamin D metabolic process	1/33	20/18870	0.0344182	0.0344182	0.0682643	TNF	1
GO:0045953	BP	GO:0045953	negative regulation of natural killer cell mediated cytotoxicity	1/33	20/18870	0.0344182	0.0344182	0.0682643	TGFB1	1
GO:0055093	BP	GO:0055093	response to hyperoxia	1/33	20/18870	0.0344182	0.0344182	0.0682643	FAS	1
GO:0070242	BP	GO:0070242	thymocyte apoptotic process	1/33	20/18870	0.0344182	0.0344182	0.0682643	BAX	1
GO:0097709	BP	GO:0097709	connective tissue replacement	1/33	20/18870	0.0344182	0.0344182	0.0682643	TGFB1	1
GO:1900221	BP	GO:1900221	regulation of amyloid-beta clearance	1/33	20/18870	0.0344182	0.0344182	0.0682643	TNF	1
GO:0006633	BP	GO:0006633	fatty acid biosynthetic process	2/33	168/18870	0.0347363	0.0347363	0.0686544	BRCA1/PTGS2	2
GO:0050731	BP	GO:0050731	positive regulation of peptidyl-tyrosine phosphorylation	2/33	168/18870	0.0347363	0.0347363	0.0686544	TGFB1/TNF	2
GO:0034250	BP	GO:0034250	positive regulation of amide metabolic process	2/33	169/18870	0.0351145	0.0351145	0.0687234	CASP3/TNF	2
GO:0030856	BP	GO:0030856	regulation of epithelial cell differentiation	2/33	171/18870	0.0358756	0.0358756	0.0687234	PROC/TNF	2
GO:0051897	BP	GO:0051897	positive regulation of phosphatidylinositol 3-kinase/protein kinase B signal transduction	2/33	171/18870	0.0358756	0.0358756	0.0687234	TGFB1/TNF	2
GO:1990391	CC	GO:1990391	DNA repair complex	1/33	22/19886	0.0358976	0.0358976	0.0766852	BRCA1	1
GO:0002716	BP	GO:0002716	negative regulation of natural killer cell mediated immunity	1/33	21/18870	0.0361086	0.0361086	0.0687234	TGFB1	1
GO:0002902	BP	GO:0002902	regulation of B cell apoptotic process	1/33	21/18870	0.0361086	0.0361086	0.0687234	BAX	1
GO:0007413	BP	GO:0007413	axonal fasciculation	1/33	21/18870	0.0361086	0.0361086	0.0687234	CASP3	1
GO:0010288	BP	GO:0010288	response to lead ion	1/33	21/18870	0.0361086	0.0361086	0.0687234	PTGS2	1
GO:0010829	BP	GO:0010829	negative regulation of glucose transmembrane transport	1/33	21/18870	0.0361086	0.0361086	0.0687234	TNF	1
GO:0032986	BP	GO:0032986	protein-DNA complex disassembly	1/33	21/18870	0.0361086	0.0361086	0.0687234	SMARCA4	1
GO:0035024	BP	GO:0035024	negative regulation of Rho protein signal transduction	1/33	21/18870	0.0361086	0.0361086	0.0687234	STMN1	1
GO:0042790	BP	GO:0042790	nucleolar large rRNA transcription by RNA polymerase I	1/33	21/18870	0.0361086	0.0361086	0.0687234	SMARCA4	1
GO:0043552	BP	GO:0043552	positive regulation of phosphatidylinositol 3-kinase activity	1/33	21/18870	0.0361086	0.0361086	0.0687234	TGFB1	1
GO:0060445	BP	GO:0060445	branching involved in salivary gland morphogenesis	1/33	21/18870	0.0361086	0.0361086	0.0687234	TNF	1
GO:0070584	BP	GO:0070584	mitochondrion morphogenesis	1/33	21/18870	0.0361086	0.0361086	0.0687234	BAX	1
GO:0070886	BP	GO:0070886	positive regulation of calcineurin-NFAT signaling cascade	1/33	21/18870	0.0361086	0.0361086	0.0687234	TNF	1
GO:0071498	BP	GO:0071498	cellular response to fluid shear stress	1/33	21/18870	0.0361086	0.0361086	0.0687234	PTGS2	1
GO:0097284	BP	GO:0097284	hepatocyte apoptotic process	1/33	21/18870	0.0361086	0.0361086	0.0687234	KRT18	1
GO:0106030	BP	GO:0106030	neuron projection fasciculation	1/33	21/18870	0.0361086	0.0361086	0.0687234	CASP3	1
GO:0106058	BP	GO:0106058	positive regulation of calcineurin-mediated signaling	1/33	21/18870	0.0361086	0.0361086	0.0687234	TNF	1
GO:1901201	BP	GO:1901201	regulation of extracellular matrix assembly	1/33	21/18870	0.0361086	0.0361086	0.0687234	TGFB1	1
GO:2000010	BP	GO:2000010	positive regulation of protein localization to cell surface	1/33	21/18870	0.0361086	0.0361086	0.0687234	TNF	1
GO:2000047	BP	GO:2000047	regulation of cell-cell adhesion mediated by cadherin	1/33	21/18870	0.0361086	0.0361086	0.0687234	EPCAM	1
GO:0002262	BP	GO:0002262	myeloid cell homeostasis	2/33	173/18870	0.0366432	0.0366432	0.0693905	BAX/CASP3	2
GO:0050680	BP	GO:0050680	negative regulation of epithelial cell proliferation	2/33	173/18870	0.0366432	0.0366432	0.0693905	TGFB1/TNF	2
GO:1903034	BP	GO:1903034	regulation of response to wounding	2/33	173/18870	0.0366432	0.0366432	0.0693905	PROC/TNF	2
GO:0005123	MF	GO:0005123	death receptor binding	1/33	21/18496	0.0368261	0.0368261	0.0626193	CASP3	1
GO:0046661	BP	GO:0046661	male sex differentiation	2/33	174/18870	0.0370294	0.0370294	0.0698877	BAX/RRM1	2
GO:0050806	BP	GO:0050806	positive regulation of synaptic transmission	2/33	174/18870	0.0370294	0.0370294	0.0698877	PTGS2/TNF	2
GO:0000724	BP	GO:0000724	double-strand break repair via homologous recombination	2/33	175/18870	0.0374172	0.0374172	0.0700677	BRCA1/XRCC1	2
GO:0031214	BP	GO:0031214	biomineral tissue development	2/33	175/18870	0.0374172	0.0374172	0.0700677	TGFB1/PTGS2	2
GO:0002837	BP	GO:0002837	regulation of immune response to tumor cell	1/33	22/18870	0.0377961	0.0377961	0.0700677	TGFB1	1
GO:0003085	BP	GO:0003085	negative regulation of systemic arterial blood pressure	1/33	22/18870	0.0377961	0.0377961	0.0700677	TNF	1
GO:0010888	BP	GO:0010888	negative regulation of lipid storage	1/33	22/18870	0.0377961	0.0377961	0.0700677	TNF	1
GO:0023019	BP	GO:0023019	signal transduction involved in regulation of gene expression	1/33	22/18870	0.0377961	0.0377961	0.0700677	EPCAM	1
GO:0032042	BP	GO:0032042	mitochondrial DNA metabolic process	1/33	22/18870	0.0377961	0.0377961	0.0700677	RRM1	1
GO:2000679	BP	GO:2000679	positive regulation of transcription regulatory region DNA binding	1/33	22/18870	0.0377961	0.0377961	0.0700677	TGFB1	1
GO:2000725	BP	GO:2000725	regulation of cardiac muscle cell differentiation	1/33	22/18870	0.0377961	0.0377961	0.0700677	TGFB1	1
GO:2000810	BP	GO:2000810	regulation of bicellular tight junction assembly	1/33	22/18870	0.0377961	0.0377961	0.0700677	TNF	1
GO:0010634	BP	GO:0010634	positive regulation of epithelial cell migration	2/33	176/18870	0.0378065	0.0378065	0.0700677	TGFB1/PTGS2	2
GO:0001764	BP	GO:0001764	neuron migration	2/33	177/18870	0.0381975	0.0381975	0.0704457	BAX/TUBB2B	2
GO:0032635	BP	GO:0032635	interleukin-6 production	2/33	177/18870	0.0381975	0.0381975	0.0704457	TGFB1/TNF	2
GO:0032675	BP	GO:0032675	regulation of interleukin-6 production	2/33	177/18870	0.0381975	0.0381975	0.0704457	TGFB1/TNF	2
GO:0070182	MF	GO:0070182	DNA polymerase binding	1/33	22/18496	0.0385465	0.0385465	0.0627216	SMARCA4	1
GO:0000725	BP	GO:0000725	recombinational repair	2/33	179/18870	0.038984	0.038984	0.0714145	BRCA1/XRCC1	2
GO:0015718	BP	GO:0015718	monocarboxylic acid transport	2/33	179/18870	0.038984	0.038984	0.0714145	PTGS2/TNF	2
GO:0002834	BP	GO:0002834	regulation of response to tumor cell	1/33	23/18870	0.0394808	0.0394808	0.0714145	TGFB1	1
GO:0010893	BP	GO:0010893	positive regulation of steroid biosynthetic process	1/33	23/18870	0.0394808	0.0394808	0.0714145	TNF	1
GO:0045932	BP	GO:0045932	negative regulation of muscle contraction	1/33	23/18870	0.0394808	0.0394808	0.0714145	PTGS2	1
GO:0046599	BP	GO:0046599	regulation of centriole replication	1/33	23/18870	0.0394808	0.0394808	0.0714145	BRCA1	1
GO:0048634	BP	GO:0048634	regulation of muscle organ development	1/33	23/18870	0.0394808	0.0394808	0.0714145	TGFB1	1
GO:0060252	BP	GO:0060252	positive regulation of glial cell proliferation	1/33	23/18870	0.0394808	0.0394808	0.0714145	TNF	1
GO:0061042	BP	GO:0061042	vascular wound healing	1/33	23/18870	0.0394808	0.0394808	0.0714145	TNF	1
GO:0071636	BP	GO:0071636	positive regulation of transforming growth factor beta production	1/33	23/18870	0.0394808	0.0394808	0.0714145	PTGS2	1
GO:0072574	BP	GO:0072574	hepatocyte proliferation	1/33	23/18870	0.0394808	0.0394808	0.0714145	TNF	1
GO:0072575	BP	GO:0072575	epithelial cell proliferation involved in liver morphogenesis	1/33	23/18870	0.0394808	0.0394808	0.0714145	TNF	1
GO:0045580	BP	GO:0045580	regulation of T cell differentiation	2/33	181/18870	0.0397768	0.0397768	0.0716063	SMARCA4/IL7	2
GO:0071478	BP	GO:0071478	cellular response to radiation	2/33	181/18870	0.0397768	0.0397768	0.0716063	BAX/BRCA1	2
GO:1905475	BP	GO:1905475	regulation of protein localization to membrane	2/33	181/18870	0.0397768	0.0397768	0.0716063	TGFB1/TNF	2
GO:0009615	BP	GO:0009615	response to virus	3/33	436/18870	0.0400636	0.0400636	0.072008	STMN1/BAX/TNF	3
GO:0019827	BP	GO:0019827	stem cell population maintenance	2/33	183/18870	0.0405758	0.0405758	0.0722599	SMARCA4/TUBA3C	2
GO:0002082	BP	GO:0002082	regulation of oxidative phosphorylation	1/33	24/18870	0.0411626	0.0411626	0.0722599	TNF	1
GO:0002922	BP	GO:0002922	positive regulation of humoral immune response	1/33	24/18870	0.0411626	0.0411626	0.0722599	TNF	1
GO:0006925	BP	GO:0006925	inflammatory cell apoptotic process	1/33	24/18870	0.0411626	0.0411626	0.0722599	CDKN2A	1
GO:0010923	BP	GO:0010923	negative regulation of phosphatase activity	1/33	24/18870	0.0411626	0.0411626	0.0722599	TNF	1
GO:0032891	BP	GO:0032891	negative regulation of organic acid transport	1/33	24/18870	0.0411626	0.0411626	0.0722599	TNF	1
GO:0034114	BP	GO:0034114	regulation of heterotypic cell-cell adhesion	1/33	24/18870	0.0411626	0.0411626	0.0722599	TNF	1
GO:0034138	BP	GO:0034138	toll-like receptor 3 signaling pathway	1/33	24/18870	0.0411626	0.0411626	0.0722599	TNF	1
GO:0045723	BP	GO:0045723	positive regulation of fatty acid biosynthetic process	1/33	24/18870	0.0411626	0.0411626	0.0722599	PTGS2	1
GO:0045736	BP	GO:0045736	negative regulation of cyclin-dependent protein serine/threonine kinase activity	1/33	24/18870	0.0411626	0.0411626	0.0722599	CDKN2A	1
GO:0045822	BP	GO:0045822	negative regulation of heart contraction	1/33	24/18870	0.0411626	0.0411626	0.0722599	TNF	1
GO:0051043	BP	GO:0051043	regulation of membrane protein ectodomain proteolysis	1/33	24/18870	0.0411626	0.0411626	0.0722599	TNF	1
GO:1904030	BP	GO:1904030	negative regulation of cyclin-dependent protein kinase activity	1/33	24/18870	0.0411626	0.0411626	0.0722599	CDKN2A	1
GO:2000001	BP	GO:2000001	regulation of DNA damage checkpoint	1/33	24/18870	0.0411626	0.0411626	0.0722599	BRCA1	1
GO:2000353	BP	GO:2000353	positive regulation of endothelial cell apoptotic process	1/33	24/18870	0.0411626	0.0411626	0.0722599	TGFB1	1
GO:0032872	BP	GO:0032872	regulation of stress-activated MAPK cascade	2/33	186/18870	0.0417857	0.0417857	0.073052	FAS/TNF	2
GO:0016702	MF	GO:0016702	oxidoreductase activity, acting on single donors with incorporation of molecular oxygen, incorporation of two atoms of oxygen	1/33	24/18496	0.0419785	0.0419785	0.0627216	PTGS2	1
GO:0008217	BP	GO:0008217	regulation of blood pressure	2/33	187/18870	0.0421921	0.0421921	0.073052	PTGS2/TNF	2
GO:0098727	BP	GO:0098727	maintenance of cell number	2/33	187/18870	0.0421921	0.0421921	0.073052	SMARCA4/TUBA3C	2
GO:0046930	CC	GO:0046930	pore complex	1/33	26/19886	0.0422888	0.0422888	0.0877571	BAX	1
GO:0140030	MF	GO:0140030	modification-dependent protein binding	2/33	184/18496	0.042483	0.042483	0.0627216	SMARCA4/XRCC1	2
GO:0002706	BP	GO:0002706	regulation of lymphocyte mediated immunity	2/33	188/18870	0.0425999	0.0425999	0.073052	TGFB1/TNF	2
GO:0097696	BP	GO:0097696	receptor signaling pathway via STAT	2/33	188/18870	0.0425999	0.0425999	0.073052	TGFB1/TNF	2
GO:0006312	BP	GO:0006312	mitotic recombination	1/33	25/18870	0.0428416	0.0428416	0.073052	XRCC1	1
GO:0008045	BP	GO:0008045	motor neuron axon guidance	1/33	25/18870	0.0428416	0.0428416	0.073052	LHX4	1
GO:0009110	BP	GO:0009110	vitamin biosynthetic process	1/33	25/18870	0.0428416	0.0428416	0.073052	TNF	1
GO:0010623	BP	GO:0010623	programmed cell death involved in cell development	1/33	25/18870	0.0428416	0.0428416	0.073052	BAX	1
GO:0045649	BP	GO:0045649	regulation of macrophage differentiation	1/33	25/18870	0.0428416	0.0428416	0.073052	TGFB1	1
GO:0046697	BP	GO:0046697	decidualization	1/33	25/18870	0.0428416	0.0428416	0.073052	PTGS2	1
GO:0048011	BP	GO:0048011	neurotrophin TRK receptor signaling pathway	1/33	25/18870	0.0428416	0.0428416	0.073052	CASP3	1
GO:0048143	BP	GO:0048143	astrocyte activation	1/33	25/18870	0.0428416	0.0428416	0.073052	TNF	1
GO:0072576	BP	GO:0072576	liver morphogenesis	1/33	25/18870	0.0428416	0.0428416	0.073052	TNF	1
GO:0090200	BP	GO:0090200	positive regulation of release of cytochrome c from mitochondria	1/33	25/18870	0.0428416	0.0428416	0.073052	BAX	1
GO:0090335	BP	GO:0090335	regulation of brown fat cell differentiation	1/33	25/18870	0.0428416	0.0428416	0.073052	PTGS2	1
GO:1901985	BP	GO:1901985	positive regulation of protein acetylation	1/33	25/18870	0.0428416	0.0428416	0.073052	BRCA1	1
GO:1902894	BP	GO:1902894	negative regulation of miRNA transcription	1/33	25/18870	0.0428416	0.0428416	0.073052	TGFB1	1
GO:1903523	BP	GO:1903523	negative regulation of blood circulation	1/33	25/18870	0.0428416	0.0428416	0.073052	TNF	1
GO:0070302	BP	GO:0070302	regulation of stress-activated protein kinase signaling cascade	2/33	189/18870	0.0430093	0.0430093	0.0732276	FAS/TNF	2
GO:0002040	BP	GO:0002040	sprouting angiogenesis	2/33	190/18870	0.0434201	0.0434201	0.0737051	TGFB1/PTGS2	2
GO:2001242	BP	GO:2001242	regulation of intrinsic apoptotic signaling pathway	2/33	190/18870	0.0434201	0.0434201	0.0737051	BAX/PTGS2	2
GO:0016701	MF	GO:0016701	oxidoreductase activity, acting on single donors with incorporation of molecular oxygen	1/33	25/18496	0.0436899	0.0436899	0.0627216	PTGS2	1
GO:0070577	MF	GO:0070577	lysine-acetylated histone binding	1/33	25/18496	0.0436899	0.0436899	0.0627216	SMARCA4	1
GO:0140033	MF	GO:0140033	acetylation-dependent protein binding	1/33	25/18496	0.0436899	0.0436899	0.0627216	SMARCA4	1
GO:0002700	BP	GO:0002700	regulation of production of molecular mediator of immune response	2/33	191/18870	0.0438324	0.0438324	0.0737096	TGFB1/TNF	2
GO:0048568	BP	GO:0048568	embryonic organ development	3/33	453/18870	0.0440619	0.0440619	0.0737096	TGFB1/TUBB2B/TNF	3
GO:0001911	BP	GO:0001911	negative regulation of leukocyte mediated cytotoxicity	1/33	26/18870	0.0445177	0.0445177	0.0737096	TGFB1	1
GO:0032469	BP	GO:0032469	endoplasmic reticulum calcium ion homeostasis	1/33	26/18870	0.0445177	0.0445177	0.0737096	BAX	1
GO:0032967	BP	GO:0032967	positive regulation of collagen biosynthetic process	1/33	26/18870	0.0445177	0.0445177	0.0737096	TGFB1	1
GO:0033598	BP	GO:0033598	mammary gland epithelial cell proliferation	1/33	26/18870	0.0445177	0.0445177	0.0737096	BAX	1
GO:0044346	BP	GO:0044346	fibroblast apoptotic process	1/33	26/18870	0.0445177	0.0445177	0.0737096	CASP3	1
GO:0045717	BP	GO:0045717	negative regulation of fatty acid biosynthetic process	1/33	26/18870	0.0445177	0.0445177	0.0737096	BRCA1	1
GO:0048641	BP	GO:0048641	regulation of skeletal muscle tissue development	1/33	26/18870	0.0445177	0.0445177	0.0737096	TGFB1	1
GO:0060391	BP	GO:0060391	positive regulation of SMAD protein signal transduction	1/33	26/18870	0.0445177	0.0445177	0.0737096	TGFB1	1
GO:0060561	BP	GO:0060561	apoptotic process involved in morphogenesis	1/33	26/18870	0.0445177	0.0445177	0.0737096	BAX	1
GO:0062149	BP	GO:0062149	detection of stimulus involved in sensory perception of pain	1/33	26/18870	0.0445177	0.0445177	0.0737096	TNF	1
GO:0090218	BP	GO:0090218	positive regulation of lipid kinase activity	1/33	26/18870	0.0445177	0.0445177	0.0737096	TGFB1	1
GO:1904353	BP	GO:1904353	regulation of telomere capping	1/33	26/18870	0.0445177	0.0445177	0.0737096	XRCC1	1
GO:1904996	BP	GO:1904996	positive regulation of leukocyte adhesion to vascular endothelial cell	1/33	26/18870	0.0445177	0.0445177	0.0737096	TNF	1
GO:2000629	BP	GO:2000629	negative regulation of miRNA metabolic process	1/33	26/18870	0.0445177	0.0445177	0.0737096	TGFB1	1
GO:0002822	BP	GO:0002822	regulation of adaptive immune response based on somatic recombination of immune receptors built from immunoglobulin superfamily domains	2/33	193/18870	0.0446616	0.0446616	0.0737096	TGFB1/TNF	2
GO:0009749	BP	GO:0009749	response to glucose	2/33	193/18870	0.0446616	0.0446616	0.0737096	SMARCA4/CASP3	2
GO:0009755	BP	GO:0009755	hormone-mediated signaling pathway	2/33	193/18870	0.0446616	0.0446616	0.0737096	SMARCA4/BRCA1	2
GO:0071897	BP	GO:0071897	DNA biosynthetic process	2/33	194/18870	0.0450783	0.0450783	0.074289	RRM1/TNF	2
GO:0004190	MF	GO:0004190	aspartic-type endopeptidase activity	1/33	26/18496	0.0453985	0.0453985	0.0627216	CASP3	1
GO:0005160	MF	GO:0005160	transforming growth factor beta receptor binding	1/33	26/18496	0.0453985	0.0453985	0.0627216	TGFB1	1
GO:0050681	MF	GO:0050681	nuclear androgen receptor binding	1/33	26/18496	0.0453985	0.0453985	0.0627216	SMARCA4	1
GO:0001891	CC	GO:0001891	phagocytic cup	1/33	28/19886	0.0454689	0.0454689	0.0917355	TNF	1
GO:0072594	BP	GO:0072594	establishment of protein localization to organelle	3/33	459/18870	0.0455197	0.0455197	0.0748138	BAX/TGFB1/PTGS2	3
GO:0002377	BP	GO:0002377	immunoglobulin production	2/33	196/18870	0.0459162	0.0459162	0.0748138	TGFB1/TNF	2
GO:0001783	BP	GO:0001783	B cell apoptotic process	1/33	27/18870	0.0461909	0.0461909	0.0748138	BAX	1
GO:0010714	BP	GO:0010714	positive regulation of collagen metabolic process	1/33	27/18870	0.0461909	0.0461909	0.0748138	TGFB1	1
GO:0021846	BP	GO:0021846	cell proliferation in forebrain	1/33	27/18870	0.0461909	0.0461909	0.0748138	RRM1	1
GO:0021854	BP	GO:0021854	hypothalamus development	1/33	27/18870	0.0461909	0.0461909	0.0748138	BAX	1
GO:0032740	BP	GO:0032740	positive regulation of interleukin-17 production	1/33	27/18870	0.0461909	0.0461909	0.0748138	TGFB1	1
GO:0036296	BP	GO:0036296	response to increased oxygen levels	1/33	27/18870	0.0461909	0.0461909	0.0748138	FAS	1
GO:0045672	BP	GO:0045672	positive regulation of osteoclast differentiation	1/33	27/18870	0.0461909	0.0461909	0.0748138	TNF	1
GO:0045940	BP	GO:0045940	positive regulation of steroid metabolic process	1/33	27/18870	0.0461909	0.0461909	0.0748138	TNF	1
GO:0050995	BP	GO:0050995	negative regulation of lipid catabolic process	1/33	27/18870	0.0461909	0.0461909	0.0748138	TNF	1
GO:2000272	BP	GO:2000272	negative regulation of signaling receptor activity	1/33	27/18870	0.0461909	0.0461909	0.0748138	TNF	1
GO:0070001	MF	GO:0070001	aspartic-type peptidase activity	1/33	27/18496	0.047104	0.047104	0.0637498	CASP3	1
GO:0001963	BP	GO:0001963	synaptic transmission, dopaminergic	1/33	28/18870	0.0478613	0.0478613	0.0757822	PTGS2	1
GO:0006027	BP	GO:0006027	glycosaminoglycan catabolic process	1/33	28/18870	0.0478613	0.0478613	0.0757822	TGFB1	1
GO:0015732	BP	GO:0015732	prostaglandin transport	1/33	28/18870	0.0478613	0.0478613	0.0757822	PTGS2	1
GO:0032104	BP	GO:0032104	regulation of response to extracellular stimulus	1/33	28/18870	0.0478613	0.0478613	0.0757822	BAX	1
GO:0032107	BP	GO:0032107	regulation of response to nutrient levels	1/33	28/18870	0.0478613	0.0478613	0.0757822	BAX	1
GO:0032801	BP	GO:0032801	receptor catabolic process	1/33	28/18870	0.0478613	0.0478613	0.0757822	TGFB1	1
GO:0035308	BP	GO:0035308	negative regulation of protein dephosphorylation	1/33	28/18870	0.0478613	0.0478613	0.0757822	TNF	1
GO:0042634	BP	GO:0042634	regulation of hair cycle	1/33	28/18870	0.0478613	0.0478613	0.0757822	TNF	1
GO:0051291	BP	GO:0051291	protein heterooligomerization	1/33	28/18870	0.0478613	0.0478613	0.0757822	RRM1	1
GO:0051953	BP	GO:0051953	negative regulation of amine transport	1/33	28/18870	0.0478613	0.0478613	0.0757822	TNF	1
GO:0060402	BP	GO:0060402	calcium ion transport into cytosol	1/33	28/18870	0.0478613	0.0478613	0.0757822	BAX	1
GO:0060964	BP	GO:0060964	regulation of miRNA-mediated gene silencing	1/33	28/18870	0.0478613	0.0478613	0.0757822	TGFB1	1
GO:1903055	BP	GO:1903055	positive regulation of extracellular matrix organization	1/33	28/18870	0.0478613	0.0478613	0.0757822	TGFB1	1
GO:1903077	BP	GO:1903077	negative regulation of protein localization to plasma membrane	1/33	28/18870	0.0478613	0.0478613	0.0757822	TGFB1	1
GO:2000756	BP	GO:2000756	regulation of peptidyl-lysine acetylation	1/33	28/18870	0.0478613	0.0478613	0.0757822	BRCA1	1
GO:2000819	BP	GO:2000819	regulation of nucleotide-excision repair	1/33	28/18870	0.0478613	0.0478613	0.0757822	SMARCA4	1
GO:0032388	BP	GO:0032388	positive regulation of intracellular transport	2/33	201/18870	0.0480363	0.0480363	0.0759529	TGFB1/PTGS2	2
GO:0016514	CC	GO:0016514	SWI/SNF complex	1/33	30/19886	0.0486388	0.0486388	0.0954788	SMARCA4	1
GO:0006470	BP	GO:0006470	protein dephosphorylation	2/33	203/18870	0.0488943	0.0488943	0.0767038	TGFB1/TNF	2
GO:0032271	BP	GO:0032271	regulation of protein polymerization	2/33	204/18870	0.0493255	0.0493255	0.0767038	STMN1/TUBB4A	2
GO:0002418	BP	GO:0002418	immune response to tumor cell	1/33	29/18870	0.0495289	0.0495289	0.0767038	TGFB1	1
GO:0006910	BP	GO:0006910	phagocytosis, recognition	1/33	29/18870	0.0495289	0.0495289	0.0767038	TUB	1
GO:0010165	BP	GO:0010165	response to X-ray	1/33	29/18870	0.0495289	0.0495289	0.0767038	CASP3	1
GO:0010800	BP	GO:0010800	positive regulation of peptidyl-threonine phosphorylation	1/33	29/18870	0.0495289	0.0495289	0.0767038	TGFB1	1
GO:0010971	BP	GO:0010971	positive regulation of G2/M transition of mitotic cell cycle	1/33	29/18870	0.0495289	0.0495289	0.0767038	RRM1	1
GO:0015813	BP	GO:0015813	L-glutamate transmembrane transport	1/33	29/18870	0.0495289	0.0495289	0.0767038	TNF	1
GO:0021522	BP	GO:0021522	spinal cord motor neuron differentiation	1/33	29/18870	0.0495289	0.0495289	0.0767038	LHX4	1
GO:0031342	BP	GO:0031342	negative regulation of cell killing	1/33	29/18870	0.0495289	0.0495289	0.0767038	TGFB1	1
GO:0032770	BP	GO:0032770	positive regulation of monooxygenase activity	1/33	29/18870	0.0495289	0.0495289	0.0767038	TNF	1
GO:0045830	BP	GO:0045830	positive regulation of isotype switching	1/33	29/18870	0.0495289	0.0495289	0.0767038	TGFB1	1
GO:0060765	BP	GO:0060765	regulation of androgen receptor signaling pathway	1/33	29/18870	0.0495289	0.0495289	0.0767038	SMARCA4	1
GO:0097421	BP	GO:0097421	liver regeneration	1/33	29/18870	0.0495289	0.0495289	0.0767038	TNF	1
GO:1900368	BP	GO:1900368	regulation of post-transcriptional gene silencing by regulatory ncRNA	1/33	29/18870	0.0495289	0.0495289	0.0767038	TGFB1	1
GO:0016064	BP	GO:0016064	immunoglobulin mediated immune response	2/33	205/18870	0.049758	0.049758	0.0768828	TGFB1/TNF	2
GO:1903829	BP	GO:1903829	positive regulation of protein localization	3/33	476/18870	0.0497806	0.0497806	0.0768828	TGFB1/PTGS2/TNF	3
