# Supplementary material for: Identification of potential vinorelbine-associated prognostic genes in breast cancer through integrative bioinformatics and experimental validation
Source: Front Oncol. 2026 Jun 26;16:1855523. doi: 10.3389/fonc.2026.1855523 (PMC13349924; doi:10.3389/fonc.2026.1855523)
Supplement: Supplementary file 1 [file DataSheet1.zip › Supplementary Material/Supplementary Table 6-KEGG.xlsx]

## Sheet: Sheet1
				ID	Description	GeneRatio	BgRatio	pvalue	p.adjust	qvalue	geneID	Count
			hsa05130	hsa05130	Pathogenic Escherichia coli infection	18/31	203/8536	4.36481e-22	4.36481e-22	3.62968e-20	TUBA1C/TUBB3/BAX/CASP3/TUBA3D/TUBB8/TUBB/TUBB4B/TUBA3E/TUBB6/TUBA1B/TUBA3C/TUBB4A/TUBB2A/FAS/TUBB1/TUBB2B/TNF	18
			hsa04540	hsa04540	Gap junction	14/31	92/8536	2.33342e-20	2.33342e-20	9.70211e-19	TUBA1C/TUBB3/TUBA3D/TUBB8/TUBB/TUBB4B/TUBA3E/TUBB6/TUBA1B/TUBA3C/TUBB4A/TUBB2A/TUBB1/TUBB2B	14
			hsa05132	hsa05132	Salmonella infection	17/31	251/8536	9.84256e-19	9.84256e-19	2.72829e-17	TUBA1C/TUBB3/BAX/CASP3/TUBA3D/TUBB8/TUBB/TUBB4B/TUBA3E/TUBB6/TUBA1B/TUBA3C/TUBB4A/TUBB2A/TUBB1/TUBB2B/TNF	17
			hsa05020	hsa05020	Prion disease	17/31	278/8536	5.65673e-18	5.65673e-18	1.17601e-16	TUBA1C/TUBB3/BAX/CASP3/TUBA3D/TUBB8/TUBB/TUBB4B/TUBA3E/TUBB6/TUBA1B/TUBA3C/TUBB4A/TUBB2A/TUBB1/TUBB2B/TNF	17
			hsa05010	hsa05010	Alzheimer disease	18/31	391/8536	6.41298e-17	6.41298e-17	9.50163e-16	TUBA1C/TUBB3/CASP3/TUBA3D/TUBB8/TUBB/TUBB4B/TUBA3E/TUBB6/TUBA1B/TUBA3C/TUBB4A/PTGS2/TUBB2A/FAS/TUBB1/TUBB2B/TNF	18
			hsa04145	hsa04145	Phagosome	14/31	159/8536	6.85561e-17	6.85561e-17	9.50163e-16	TUBA1C/TUBB3/TUBA3D/TUBB8/TUBB/TUBB4B/TUBA3E/TUBB6/TUBA1B/TUBA3C/TUBB4A/TUBB2A/TUBB1/TUBB2B	14
			hsa05022	hsa05022	Pathways of neurodegeneration - multiple diseases	19/31	483/8536	1.06363e-16	1.06363e-16	1.26356e-15	TUBA1C/TUBB3/BAX/CASP3/TUBA3D/TUBB8/TUBB/TUBB4B/TUBA3E/TUBB6/TUBA1B/TUBA3C/TUBB4A/PTGS2/TUBB2A/FAS/TUBB1/TUBB2B/TNF	19
			hsa05012	hsa05012	Parkinson disease	16/31	271/8536	1.34653e-16	1.34653e-16	1.39969e-15	TUBA1C/TUBB3/BAX/CASP3/TUBA3D/TUBB8/TUBB/TUBB4B/TUBA3E/TUBB6/TUBA1B/TUBA3C/TUBB4A/TUBB2A/TUBB1/TUBB2B	16
			hsa05014	hsa05014	Amyotrophic lateral sclerosis	17/31	371/8536	7.47284e-16	7.47284e-16	6.90473e-15	TUBA1C/TUBB3/BAX/CASP3/TUBA3D/TUBB8/TUBB/TUBB4B/TUBA3E/TUBB6/TUBA1B/TUBA3C/TUBB4A/TUBB2A/TUBB1/TUBB2B/TNF	17
			hsa05016	hsa05016	Huntington disease	16/31	311/8536	1.20744e-15	1.20744e-15	1.00408e-14	TUBA1C/TUBB3/BAX/CASP3/TUBA3D/TUBB8/TUBB/TUBB4B/TUBA3E/TUBB6/TUBA1B/TUBA3C/TUBB4A/TUBB2A/TUBB1/TUBB2B	16
			hsa04814	hsa04814	Motor proteins	14/31	197/8536	1.43975e-15	1.43975e-15	1.08842e-14	TUBA1C/TUBB3/TUBA3D/TUBB8/TUBB/TUBB4B/TUBA3E/TUBB6/TUBA1B/TUBA3C/TUBB4A/TUBB2A/TUBB1/TUBB2B	14
			hsa04210	hsa04210	Apoptosis	9/31	135/8536	7.10957e-10	7.10957e-10	4.92681e-09	TUBA1C/BAX/CASP3/TUBA3D/TUBA3E/TUBA1B/TUBA3C/FAS/TNF	9
			hsa01524	hsa01524	Platinum drug resistance	5/31	75/8536	6.50558e-06	6.50558e-06	4.16146e-05	BAX/CDKN2A/CASP3/BRCA1/FAS	5
			hsa05163	hsa05163	Human cytomegalovirus infection	6/31	226/8536	0.000136236	0.000136236	0.000801202	BAX/CDKN2A/CASP3/PTGS2/FAS/TNF	6
			hsa04115	hsa04115	p53 signaling pathway	4/31	75/8536	0.000144521	0.000144521	0.000801202	BAX/CDKN2A/CASP3/FAS	4
			hsa04932	hsa04932	Non-alcoholic fatty liver disease	5/31	157/8536	0.000227951	0.000227951	0.00118475	BAX/CASP3/TGFB1/FAS/TNF	5
			hsa05161	hsa05161	Hepatitis B	5/31	163/8536	0.000271437	0.000271437	0.00132777	BAX/CASP3/TGFB1/FAS/TNF	5
			hsa04530	hsa04530	Tight junction	5/31	170/8536	0.000329863	0.000329863	0.00152393	TUBA1C/TUBA3D/TUBA3E/TUBA1B/TUBA3C	5
			hsa04933	hsa04933	AGE-RAGE signaling pathway in diabetic complications	4/31	101/8536	0.000454538	0.000454538	0.00198939	BAX/CASP3/TGFB1/TNF	4
			hsa04668	hsa04668	TNF signaling pathway	4/31	119/8536	0.000844641	0.000844641	0.00351193	CASP3/PTGS2/FAS/TNF	4
			hsa05170	hsa05170	Human immunodeficiency virus 1 infection	5/31	213/8536	0.000923723	0.000923723	0.00365785	BAX/CASP3/PAK5/FAS/TNF	5
			hsa05160	hsa05160	Hepatitis C	4/31	159/8536	0.0024645	0.0024645	0.00916648	BAX/CASP3/FAS/TNF	4
			hsa05212	hsa05212	Pancreatic cancer	3/31	77/8536	0.00264552	0.00264552	0.00916648	BAX/CDKN2A/TGFB1	3
			hsa05220	hsa05220	Chronic myeloid leukemia	3/31	77/8536	0.00264552	0.00264552	0.00916648	BAX/CDKN2A/TGFB1	3
			hsa05140	hsa05140	Leishmaniasis	3/31	79/8536	0.00284596	0.00284596	0.00946657	TGFB1/PTGS2/TNF	3
			hsa05225	hsa05225	Hepatocellular carcinoma	4/31	170/8536	0.00314002	0.00314002	0.010043	SMARCA4/BAX/CDKN2A/TGFB1	4
			hsa05164	hsa05164	Influenza A	4/31	173/8536	0.00334424	0.00334424	0.0103	BAX/CASP3/FAS/TNF	4
			hsa05210	hsa05210	Colorectal cancer	3/31	87/8536	0.00374063	0.00374063	0.0111094	BAX/CASP3/TGFB1	3
			hsa05152	hsa05152	Tuberculosis	4/31	182/8536	0.00401119	0.00401119	0.0111187	BAX/CASP3/TGFB1/TNF	4
			hsa05168	hsa05168	Herpes simplex virus 1 infection	4/31	182/8536	0.00401119	0.00401119	0.0111187	BAX/CASP3/FAS/TNF	4
			hsa04010	hsa04010	MAPK signaling pathway	5/31	300/8536	0.00415593	0.00415593	0.0111483	STMN1/CASP3/TGFB1/FAS/TNF	5
			hsa05222	hsa05222	Small cell lung cancer	3/31	93/8536	0.00451276	0.00451276	0.0117272	BAX/CASP3/PTGS2	3
			hsa04657	hsa04657	IL-17 signaling pathway	3/31	95/8536	0.00479004	0.00479004	0.0120087	CASP3/PTGS2/TNF	3
			hsa05206	hsa05206	MicroRNAs in cancer	5/31	312/8536	0.00490987	0.00490987	0.0120087	STMN1/CDKN2A/CASP3/BRCA1/PTGS2	5
			hsa05167	hsa05167	Kaposi sarcoma-associated herpesvirus infection	4/31	196/8536	0.00522016	0.00522016	0.0124028	BAX/CASP3/PTGS2/FAS	4
			hsa04215	hsa04215	Apoptosis - multiple species	2/31	32/8536	0.00591619	0.00591619	0.0124961	BAX/CASP3	2
			hsa05142	hsa05142	Chagas disease	3/31	103/8536	0.00600159	0.00600159	0.0124961	TGFB1/FAS/TNF	3
			hsa05146	hsa05146	Amoebiasis	3/31	103/8536	0.00600159	0.00600159	0.0124961	CASP3/TGFB1/TNF	3
			hsa05169	hsa05169	Epstein-Barr virus infection	4/31	204/8536	0.00601078	0.00601078	0.0124961	BAX/CASP3/FAS/TNF	4
			hsa05205	hsa05205	Proteoglycans in cancer	4/31	204/8536	0.00601078	0.00601078	0.0124961	CASP3/TGFB1/FAS/TNF	4
			hsa05165	hsa05165	Human papillomavirus infection	5/31	333/8536	0.00645774	0.00645774	0.0130979	BAX/CASP3/PTGS2/FAS/TNF	5
			hsa05417	hsa05417	Lipid and atherosclerosis	4/31	216/8536	0.00734145	0.00734145	0.0145357	BAX/CASP3/FAS/TNF	4
			hsa05145	hsa05145	Toxoplasmosis	3/31	112/8536	0.0075664	0.0075664	0.0146327	CASP3/TGFB1/TNF	3
			hsa05143	hsa05143	African trypanosomiasis	2/31	37/8536	0.00785491	0.00785491	0.0148454	FAS/TNF	2
			hsa05166	hsa05166	Human T-cell leukemia virus 1 infection	4/31	224/8536	0.00832957	0.00832957	0.0153927	BAX/CDKN2A/TGFB1/TNF	4
			hsa05330	hsa05330	Allograft rejection	2/31	39/8536	0.0087002	0.0087002	0.015728	FAS/TNF	2
			hsa04940	hsa04940	Type I diabetes mellitus	2/31	44/8536	0.0109829	0.0109829	0.0194322	FAS/TNF	2
			hsa05332	hsa05332	Graft-versus-host disease	2/31	45/8536	0.0114679	0.0114679	0.0198676	FAS/TNF	2
			hsa04650	hsa04650	Natural killer cell mediated cytotoxicity	3/31	134/8536	0.0123358	0.0123358	0.0209351	CASP3/FAS/TNF	3
			hsa05162	hsa05162	Measles	3/31	139/8536	0.0136132	0.0136132	0.0226408	BAX/CASP3/FAS	3
			hsa05144	hsa05144	Malaria	2/31	50/8536	0.0140315	0.0140315	0.022879	TGFB1/TNF	2
			hsa04936	hsa04936	Alcoholic liver disease	3/31	144/8536	0.0149638	0.0149638	0.0239299	CASP3/FAS/TNF	3
			hsa05134	hsa05134	Legionellosis	2/31	56/8536	0.0174036	0.0174036	0.0273065	CASP3/TNF	2
			hsa04148	hsa04148	Efferocytosis	3/31	157/8536	0.018822	0.018822	0.0289852	CASP3/TGFB1/PTGS2	3
			hsa04217	hsa04217	Necroptosis	3/31	159/8536	0.0194604	0.0194604	0.0294233	BAX/FAS/TNF	3
			hsa04060	hsa04060	Cytokine-cytokine receptor interaction	4/31	298/8536	0.0217963	0.0217963	0.0323667	TGFB1/FAS/IL7/TNF	4
			hsa05321	hsa05321	Inflammatory bowel disease	2/31	66/8536	0.0237035	0.0237035	0.0345813	TGFB1/TNF	2
			hsa05211	hsa05211	Renal cell carcinoma	2/31	70/8536	0.0264493	0.0264493	0.0379219	PAK5/TGFB1	2
			hsa05218	hsa05218	Melanoma	2/31	73/8536	0.0285897	0.0285897	0.0396243	BAX/CDKN2A	2
			hsa05223	hsa05223	Non-small cell lung cancer	2/31	73/8536	0.0285897	0.0285897	0.0396243	BAX/CDKN2A	2
			hsa05214	hsa05214	Glioma	2/31	76/8536	0.0307977	0.0307977	0.0419847	BAX/CDKN2A	2
			hsa05133	hsa05133	Pertussis	2/31	78/8536	0.0323064	0.0323064	0.0433311	CASP3/TNF	2
			hsa05203	hsa05203	Viral carcinogenesis	3/31	205/8536	0.0374624	0.0374624	0.0494491	BAX/CDKN2A/CASP3	3
			hsa05323	hsa05323	Rheumatoid arthritis	2/31	95/8536	0.0462487	0.0462487	0.0600928	TGFB1/TNF	2
			hsa01522	hsa01522	Endocrine resistance	2/31	99/8536	0.0498019	0.0498019	0.0627488	BAX/CDKN2A	2
			hsa05410	hsa05410	Hypertrophic cardiomyopathy	2/31	99/8536	0.0498019	0.0498019	0.0627488	TGFB1/TNF	2
			hsa04640	hsa04640	Hematopoietic cell lineage	2/31	100/8536	0.0507055	0.0507055	0.0629338	IL7/TNF	2
			hsa04064	hsa04064	NF-kappa B signaling pathway	2/31	105/8536	0.0553121	0.0553121	0.0657091	PTGS2/TNF	2
			hsa04625	hsa04625	C-type lectin receptor signaling pathway	2/31	105/8536	0.0553121	0.0553121	0.0657091	PTGS2/TNF	2
			hsa05414	hsa05414	Dilated cardiomyopathy	2/31	105/8536	0.0553121	0.0553121	0.0657091	TGFB1/TNF	2
			hsa04350	hsa04350	TGF-beta signaling pathway	2/31	108/8536	0.0581452	0.0581452	0.0681018	TGFB1/TNF	2
			hsa04726	hsa04726	Serotonergic synapse	2/31	115/8536	0.0649488	0.0649488	0.0750139	CASP3/PTGS2	2
			hsa04071	hsa04071	Sphingolipid signaling pathway	2/31	122/8536	0.0720089	0.0720089	0.0809204	BAX/TNF	2
			hsa04660	hsa04660	T cell receptor signaling pathway	2/31	122/8536	0.0720089	0.0720089	0.0809204	PAK5/TNF	2
			hsa04380	hsa04380	Osteoclast differentiation	2/31	143/8536	0.0945689	0.0945689	0.104855	TGFB1/TNF	2
			hsa05224	hsa05224	Breast cancer	2/31	148/8536	0.100214	0.100214	0.109652	BAX/BRCA1	2
			hsa05226	hsa05226	Gastric cancer	2/31	150/8536	0.102499	0.102499	0.110419	BAX/TGFB1	2
			hsa01523	hsa01523	Antifolate resistance	1/31	30/8536	0.10357	0.10357	0.110419	TNF	1
			hsa05310	hsa05310	Asthma	1/31	32/8536	0.110092	0.110092	0.11476	TNF	1
			hsa04218	hsa04218	Cellular senescence	2/31	157/8536	0.110609	0.110609	0.11476	CDKN2A/TGFB1	2
			hsa04110	hsa04110	Cell cycle	2/31	158/8536	0.111782	0.111782	0.11476	CDKN2A/TGFB1	2
			hsa05216	hsa05216	Thyroid cancer	1/31	37/8536	0.126198	0.126198	0.12798	BAX	1
			hsa03440	hsa03440	Homologous recombination	1/31	41/8536	0.13888	0.13888	0.137487	BRCA1	1
			hsa05219	hsa05219	Bladder cancer	1/31	41/8536	0.13888	0.13888	0.137487	CDKN2A	1
			hsa03410	hsa03410	Base excision repair	1/31	43/8536	0.145153	0.145153	0.142008	XRCC1	1
			hsa04930	hsa04930	Type II diabetes mellitus	1/31	47/8536	0.157568	0.157568	0.152361	TNF	1
			hsa03272	hsa03272	Virion - Hepatitis viruses	1/31	48/8536	0.160645	0.160645	0.15355	EPCAM	1
			hsa04672	hsa04672	Intestinal immune network for IgA production	1/31	50/8536	0.166765	0.166765	0.157589	TGFB1	1
			hsa04913	hsa04913	Ovarian steroidogenesis	1/31	52/8536	0.172842	0.172842	0.161496	PTGS2	1
			hsa05320	hsa05320	Autoimmune thyroid disease	1/31	54/8536	0.178876	0.178876	0.165277	FAS	1
			hsa03460	hsa03460	Fanconi anemia pathway	1/31	55/8536	0.181877	0.181877	0.166203	BRCA1	1
			hsa00240	hsa00240	Pyrimidine metabolism	1/31	58/8536	0.190817	0.190817	0.169621	RRM1	1
			hsa00480	hsa00480	Glutathione metabolism	1/31	59/8536	0.193775	0.193775	0.169621	RRM1	1
			hsa04923	hsa04923	Regulation of lipolysis in adipocytes	1/31	59/8536	0.193775	0.193775	0.169621	PTGS2	1
			hsa05213	hsa05213	Endometrial cancer	1/31	59/8536	0.193775	0.193775	0.169621	BAX	1
			hsa04370	hsa04370	VEGF signaling pathway	1/31	60/8536	0.196724	0.196724	0.170408	PTGS2	1
			hsa00590	hsa00590	Arachidonic acid metabolism	1/31	63/8536	0.205506	0.205506	0.174382	PTGS2	1
			hsa05217	hsa05217	Basal cell carcinoma	1/31	63/8536	0.205506	0.205506	0.174382	BAX	1
			hsa04664	hsa04664	Fc epsilon RI signaling pathway	1/31	69/8536	0.222793	0.222793	0.183185	TNF	1
			hsa04920	hsa04920	Adipocytokine signaling pathway	1/31	70/8536	0.225639	0.225639	0.183185	TNF	1
			hsa05416	hsa05416	Viral myocarditis	1/31	70/8536	0.225639	0.225639	0.183185	CASP3	1
			hsa05120	hsa05120	Epithelial cell signaling in Helicobacter pylori infection	1/31	71/8536	0.228474	0.228474	0.183185	CASP3	1
			hsa05204	hsa05204	Chemical carcinogenesis - DNA adducts	1/31	71/8536	0.228474	0.228474	0.183185	PTGS2	1
			hsa05131	hsa05131	Shigellosis	2/31	250/8536	0.2298	0.2298	0.183185	BAX/TNF	2
			hsa04622	hsa04622	RIG-I-like receptor signaling pathway	1/31	72/8536	0.2313	0.2313	0.183185	TNF	1
			hsa01521	hsa01521	EGFR tyrosine kinase inhibitor resistance	1/31	80/8536	0.253546	0.253546	0.197332	BAX	1
			hsa00983	hsa00983	Drug metabolism - other enzymes	1/31	81/8536	0.256282	0.256282	0.197332	RRM1	1
			hsa04612	hsa04612	Antigen processing and presentation	1/31	81/8536	0.256282	0.256282	0.197332	TNF	1
			hsa04623	hsa04623	Cytosolic DNA-sensing pathway	1/31	83/8536	0.261726	0.261726	0.199675	CASP3	1
			hsa01232	hsa01232	Nucleotide metabolism	1/31	85/8536	0.267132	0.267132	0.201946	RRM1	1
			hsa04012	hsa04012	ErbB signaling pathway	1/31	86/8536	0.26982	0.26982	0.202141	PAK5	1
			hsa04610	hsa04610	Complement and coagulation cascades	1/31	88/8536	0.275168	0.275168	0.204307	PROC	1
			hsa04211	hsa04211	Longevity regulating pathway	1/31	90/8536	0.280478	0.280478	0.206407	BAX	1
			hsa04061	hsa04061	Viral protein interaction with cytokine and cytokine receptor	1/31	100/8536	0.306469	0.306469	0.223555	TNF	1
			hsa05150	hsa05150	Staphylococcus aureus infection	1/31	102/8536	0.311557	0.311557	0.225291	KRT18	1
			hsa04620	hsa04620	Toll-like receptor signaling pathway	1/31	109/8536	0.329082	0.329082	0.231913	TNF	1
			hsa04659	hsa04659	Th17 cell differentiation	1/31	109/8536	0.329082	0.329082	0.231913	TGFB1	1
			hsa04931	hsa04931	Insulin resistance	1/31	109/8536	0.329082	0.329082	0.231913	TNF	1
			hsa03082	hsa03082	ATP-dependent chromatin remodeling	1/31	117/8536	0.348582	0.348582	0.243591	SMARCA4	1
			hsa04722	hsa04722	Neurotrophin signaling pathway	1/31	120/8536	0.355752	0.355752	0.24653	BAX	1
			hsa00230	hsa00230	Purine metabolism	1/31	128/8536	0.374502	0.374502	0.257378	RRM1	1
			hsa04926	hsa04926	Relaxin signaling pathway	1/31	130/8536	0.379106	0.379106	0.25754	TGFB1	1
			hsa04151	hsa04151	PI3K-Akt signaling pathway	2/31	362/8536	0.380931	0.380931	0.25754	BRCA1/IL7	2
			hsa04068	hsa04068	FoxO signaling pathway	1/31	133/8536	0.385951	0.385951	0.258829	TGFB1	1
			hsa05135	hsa05135	Yersinia infection	1/31	138/8536	0.397197	0.397197	0.261754	TNF	1
			hsa04915	hsa04915	Estrogen signaling pathway	1/31	139/8536	0.399422	0.399422	0.261754	KRT18	1
			hsa05322	hsa05322	Systemic lupus erythematosus	1/31	141/8536	0.403848	0.403848	0.261754	TNF	1
			hsa05418	hsa05418	Fluid shear stress and atherosclerosis	1/31	141/8536	0.403848	0.403848	0.261754	TNF	1
			hsa04120	hsa04120	Ubiquitin mediated proteolysis	1/31	142/8536	0.40605	0.40605	0.261754	BRCA1	1
			hsa04723	hsa04723	Retrograde endocannabinoid signaling	1/31	149/8536	0.421241	0.421241	0.269458	PTGS2	1
			hsa04921	hsa04921	Oxytocin signaling pathway	1/31	155/8536	0.433962	0.433962	0.273192	PTGS2	1
			hsa04934	hsa04934	Cushing syndrome	1/31	155/8536	0.433962	0.433962	0.273192	CDKN2A	1
			hsa04390	hsa04390	Hippo signaling pathway	1/31	157/8536	0.438142	0.438142	0.273192	TGFB1	1
			hsa04150	hsa04150	mTOR signaling pathway	1/31	158/8536	0.44022	0.44022	0.273192	TNF	1
			hsa04630	hsa04630	JAK-STAT signaling pathway	1/31	168/8536	0.460602	0.460602	0.283724	IL7	1
			hsa04141	hsa04141	Protein processing in endoplasmic reticulum	1/31	170/8536	0.464592	0.464592	0.284077	BAX	1
			hsa04360	hsa04360	Axon guidance	1/31	184/8536	0.491728	0.491728	0.298475	PAK5	1
			hsa04621	hsa04621	NOD-like receptor signaling pathway	1/31	189/8536	0.501093	0.501093	0.301956	TNF	1
			hsa05202	hsa05202	Transcriptional misregulation in cancer	1/31	198/8536	0.517532	0.517532	0.309618	BAX	1
			hsa04510	hsa04510	Focal adhesion	1/31	203/8536	0.526436	0.526436	0.312552	PAK5	1
			hsa05415	hsa05415	Diabetic cardiomyopathy	1/31	205/8536	0.529953	0.529953	0.312552	TGFB1	1
			hsa04810	hsa04810	Regulation of actin cytoskeleton	1/31	232/8536	0.57503	0.57503	0.335191	PAK5	1
			hsa04714	hsa04714	Thermogenesis	1/31	235/8536	0.579772	0.579772	0.335191	SMARCA4	1
			hsa04014	hsa04014	Ras signaling pathway	1/31	238/8536	0.584463	0.584463	0.335191	PAK5	1
			hsa05171	hsa05171	Coronavirus disease - COVID-19	1/31	238/8536	0.584463	0.584463	0.335191	TNF	1

## Sheet: Sheet2
	ID	Description	GeneRatio	BgRatio	pvalue	p.adjust	qvalue	geneID	Count
hsa05130	hsa05130	Pathogenic Escherichia coli infection	18/31	203/8536	4.36481e-22	4.36481e-22	3.62968e-20	TUBA1C/TUBB3/BAX/CASP3/TUBA3D/TUBB8/TUBB/TUBB4B/TUBA3E/TUBB6/TUBA1B/TUBA3C/TUBB4A/TUBB2A/FAS/TUBB1/TUBB2B/TNF	18
hsa04540	hsa04540	Gap junction	14/31	92/8536	2.33342e-20	2.33342e-20	9.70211e-19	TUBA1C/TUBB3/TUBA3D/TUBB8/TUBB/TUBB4B/TUBA3E/TUBB6/TUBA1B/TUBA3C/TUBB4A/TUBB2A/TUBB1/TUBB2B	14
hsa05132	hsa05132	Salmonella infection	17/31	251/8536	9.84256e-19	9.84256e-19	2.72829e-17	TUBA1C/TUBB3/BAX/CASP3/TUBA3D/TUBB8/TUBB/TUBB4B/TUBA3E/TUBB6/TUBA1B/TUBA3C/TUBB4A/TUBB2A/TUBB1/TUBB2B/TNF	17
hsa05020	hsa05020	Prion disease	17/31	278/8536	5.65673e-18	5.65673e-18	1.17601e-16	TUBA1C/TUBB3/BAX/CASP3/TUBA3D/TUBB8/TUBB/TUBB4B/TUBA3E/TUBB6/TUBA1B/TUBA3C/TUBB4A/TUBB2A/TUBB1/TUBB2B/TNF	17
hsa05010	hsa05010	Alzheimer disease	18/31	391/8536	6.41298e-17	6.41298e-17	9.50163e-16	TUBA1C/TUBB3/CASP3/TUBA3D/TUBB8/TUBB/TUBB4B/TUBA3E/TUBB6/TUBA1B/TUBA3C/TUBB4A/PTGS2/TUBB2A/FAS/TUBB1/TUBB2B/TNF	18
hsa04145	hsa04145	Phagosome	14/31	159/8536	6.85561e-17	6.85561e-17	9.50163e-16	TUBA1C/TUBB3/TUBA3D/TUBB8/TUBB/TUBB4B/TUBA3E/TUBB6/TUBA1B/TUBA3C/TUBB4A/TUBB2A/TUBB1/TUBB2B	14
hsa05022	hsa05022	Pathways of neurodegeneration - multiple diseases	19/31	483/8536	1.06363e-16	1.06363e-16	1.26356e-15	TUBA1C/TUBB3/BAX/CASP3/TUBA3D/TUBB8/TUBB/TUBB4B/TUBA3E/TUBB6/TUBA1B/TUBA3C/TUBB4A/PTGS2/TUBB2A/FAS/TUBB1/TUBB2B/TNF	19
hsa05012	hsa05012	Parkinson disease	16/31	271/8536	1.34653e-16	1.34653e-16	1.39969e-15	TUBA1C/TUBB3/BAX/CASP3/TUBA3D/TUBB8/TUBB/TUBB4B/TUBA3E/TUBB6/TUBA1B/TUBA3C/TUBB4A/TUBB2A/TUBB1/TUBB2B	16
hsa05014	hsa05014	Amyotrophic lateral sclerosis	17/31	371/8536	7.47284e-16	7.47284e-16	6.90473e-15	TUBA1C/TUBB3/BAX/CASP3/TUBA3D/TUBB8/TUBB/TUBB4B/TUBA3E/TUBB6/TUBA1B/TUBA3C/TUBB4A/TUBB2A/TUBB1/TUBB2B/TNF	17
hsa05016	hsa05016	Huntington disease	16/31	311/8536	1.20744e-15	1.20744e-15	1.00408e-14	TUBA1C/TUBB3/BAX/CASP3/TUBA3D/TUBB8/TUBB/TUBB4B/TUBA3E/TUBB6/TUBA1B/TUBA3C/TUBB4A/TUBB2A/TUBB1/TUBB2B	16
hsa04814	hsa04814	Motor proteins	14/31	197/8536	1.43975e-15	1.43975e-15	1.08842e-14	TUBA1C/TUBB3/TUBA3D/TUBB8/TUBB/TUBB4B/TUBA3E/TUBB6/TUBA1B/TUBA3C/TUBB4A/TUBB2A/TUBB1/TUBB2B	14
hsa04210	hsa04210	Apoptosis	9/31	135/8536	7.10957e-10	7.10957e-10	4.92681e-09	TUBA1C/BAX/CASP3/TUBA3D/TUBA3E/TUBA1B/TUBA3C/FAS/TNF	9
hsa01524	hsa01524	Platinum drug resistance	5/31	75/8536	6.50558e-06	6.50558e-06	4.16146e-05	BAX/CDKN2A/CASP3/BRCA1/FAS	5
hsa05163	hsa05163	Human cytomegalovirus infection	6/31	226/8536	0.000136236	0.000136236	0.000801202	BAX/CDKN2A/CASP3/PTGS2/FAS/TNF	6
hsa04115	hsa04115	p53 signaling pathway	4/31	75/8536	0.000144521	0.000144521	0.000801202	BAX/CDKN2A/CASP3/FAS	4
hsa04932	hsa04932	Non-alcoholic fatty liver disease	5/31	157/8536	0.000227951	0.000227951	0.00118475	BAX/CASP3/TGFB1/FAS/TNF	5
hsa05161	hsa05161	Hepatitis B	5/31	163/8536	0.000271437	0.000271437	0.00132777	BAX/CASP3/TGFB1/FAS/TNF	5
hsa04530	hsa04530	Tight junction	5/31	170/8536	0.000329863	0.000329863	0.00152393	TUBA1C/TUBA3D/TUBA3E/TUBA1B/TUBA3C	5
hsa04933	hsa04933	AGE-RAGE signaling pathway in diabetic complications	4/31	101/8536	0.000454538	0.000454538	0.00198939	BAX/CASP3/TGFB1/TNF	4
hsa04668	hsa04668	TNF signaling pathway	4/31	119/8536	0.000844641	0.000844641	0.00351193	CASP3/PTGS2/FAS/TNF	4
hsa05170	hsa05170	Human immunodeficiency virus 1 infection	5/31	213/8536	0.000923723	0.000923723	0.00365785	BAX/CASP3/PAK5/FAS/TNF	5
hsa05160	hsa05160	Hepatitis C	4/31	159/8536	0.0024645	0.0024645	0.00916648	BAX/CASP3/FAS/TNF	4
hsa05212	hsa05212	Pancreatic cancer	3/31	77/8536	0.00264552	0.00264552	0.00916648	BAX/CDKN2A/TGFB1	3
hsa05220	hsa05220	Chronic myeloid leukemia	3/31	77/8536	0.00264552	0.00264552	0.00916648	BAX/CDKN2A/TGFB1	3
hsa05140	hsa05140	Leishmaniasis	3/31	79/8536	0.00284596	0.00284596	0.00946657	TGFB1/PTGS2/TNF	3
hsa05225	hsa05225	Hepatocellular carcinoma	4/31	170/8536	0.00314002	0.00314002	0.010043	SMARCA4/BAX/CDKN2A/TGFB1	4
hsa05164	hsa05164	Influenza A	4/31	173/8536	0.00334424	0.00334424	0.0103	BAX/CASP3/FAS/TNF	4
hsa05210	hsa05210	Colorectal cancer	3/31	87/8536	0.00374063	0.00374063	0.0111094	BAX/CASP3/TGFB1	3
hsa05152	hsa05152	Tuberculosis	4/31	182/8536	0.00401119	0.00401119	0.0111187	BAX/CASP3/TGFB1/TNF	4
hsa05168	hsa05168	Herpes simplex virus 1 infection	4/31	182/8536	0.00401119	0.00401119	0.0111187	BAX/CASP3/FAS/TNF	4
hsa04010	hsa04010	MAPK signaling pathway	5/31	300/8536	0.00415593	0.00415593	0.0111483	STMN1/CASP3/TGFB1/FAS/TNF	5
hsa05222	hsa05222	Small cell lung cancer	3/31	93/8536	0.00451276	0.00451276	0.0117272	BAX/CASP3/PTGS2	3
hsa04657	hsa04657	IL-17 signaling pathway	3/31	95/8536	0.00479004	0.00479004	0.0120087	CASP3/PTGS2/TNF	3
hsa05206	hsa05206	MicroRNAs in cancer	5/31	312/8536	0.00490987	0.00490987	0.0120087	STMN1/CDKN2A/CASP3/BRCA1/PTGS2	5
hsa05167	hsa05167	Kaposi sarcoma-associated herpesvirus infection	4/31	196/8536	0.00522016	0.00522016	0.0124028	BAX/CASP3/PTGS2/FAS	4
hsa04215	hsa04215	Apoptosis - multiple species	2/31	32/8536	0.00591619	0.00591619	0.0124961	BAX/CASP3	2
hsa05142	hsa05142	Chagas disease	3/31	103/8536	0.00600159	0.00600159	0.0124961	TGFB1/FAS/TNF	3
hsa05146	hsa05146	Amoebiasis	3/31	103/8536	0.00600159	0.00600159	0.0124961	CASP3/TGFB1/TNF	3
hsa05169	hsa05169	Epstein-Barr virus infection	4/31	204/8536	0.00601078	0.00601078	0.0124961	BAX/CASP3/FAS/TNF	4
hsa05205	hsa05205	Proteoglycans in cancer	4/31	204/8536	0.00601078	0.00601078	0.0124961	CASP3/TGFB1/FAS/TNF	4
hsa05165	hsa05165	Human papillomavirus infection	5/31	333/8536	0.00645774	0.00645774	0.0130979	BAX/CASP3/PTGS2/FAS/TNF	5
hsa05417	hsa05417	Lipid and atherosclerosis	4/31	216/8536	0.00734145	0.00734145	0.0145357	BAX/CASP3/FAS/TNF	4
hsa05145	hsa05145	Toxoplasmosis	3/31	112/8536	0.0075664	0.0075664	0.0146327	CASP3/TGFB1/TNF	3
hsa05143	hsa05143	African trypanosomiasis	2/31	37/8536	0.00785491	0.00785491	0.0148454	FAS/TNF	2
hsa05166	hsa05166	Human T-cell leukemia virus 1 infection	4/31	224/8536	0.00832957	0.00832957	0.0153927	BAX/CDKN2A/TGFB1/TNF	4
hsa05330	hsa05330	Allograft rejection	2/31	39/8536	0.0087002	0.0087002	0.015728	FAS/TNF	2
hsa04940	hsa04940	Type I diabetes mellitus	2/31	44/8536	0.0109829	0.0109829	0.0194322	FAS/TNF	2
hsa05332	hsa05332	Graft-versus-host disease	2/31	45/8536	0.0114679	0.0114679	0.0198676	FAS/TNF	2
hsa04650	hsa04650	Natural killer cell mediated cytotoxicity	3/31	134/8536	0.0123358	0.0123358	0.0209351	CASP3/FAS/TNF	3
hsa05162	hsa05162	Measles	3/31	139/8536	0.0136132	0.0136132	0.0226408	BAX/CASP3/FAS	3
hsa05144	hsa05144	Malaria	2/31	50/8536	0.0140315	0.0140315	0.022879	TGFB1/TNF	2
hsa04936	hsa04936	Alcoholic liver disease	3/31	144/8536	0.0149638	0.0149638	0.0239299	CASP3/FAS/TNF	3
hsa05134	hsa05134	Legionellosis	2/31	56/8536	0.0174036	0.0174036	0.0273065	CASP3/TNF	2
hsa04148	hsa04148	Efferocytosis	3/31	157/8536	0.018822	0.018822	0.0289852	CASP3/TGFB1/PTGS2	3
hsa04217	hsa04217	Necroptosis	3/31	159/8536	0.0194604	0.0194604	0.0294233	BAX/FAS/TNF	3
hsa04060	hsa04060	Cytokine-cytokine receptor interaction	4/31	298/8536	0.0217963	0.0217963	0.0323667	TGFB1/FAS/IL7/TNF	4
hsa05321	hsa05321	Inflammatory bowel disease	2/31	66/8536	0.0237035	0.0237035	0.0345813	TGFB1/TNF	2
hsa05211	hsa05211	Renal cell carcinoma	2/31	70/8536	0.0264493	0.0264493	0.0379219	PAK5/TGFB1	2
hsa05218	hsa05218	Melanoma	2/31	73/8536	0.0285897	0.0285897	0.0396243	BAX/CDKN2A	2
hsa05223	hsa05223	Non-small cell lung cancer	2/31	73/8536	0.0285897	0.0285897	0.0396243	BAX/CDKN2A	2
hsa05214	hsa05214	Glioma	2/31	76/8536	0.0307977	0.0307977	0.0419847	BAX/CDKN2A	2
hsa05133	hsa05133	Pertussis	2/31	78/8536	0.0323064	0.0323064	0.0433311	CASP3/TNF	2
hsa05203	hsa05203	Viral carcinogenesis	3/31	205/8536	0.0374624	0.0374624	0.0494491	BAX/CDKN2A/CASP3	3
hsa05323	hsa05323	Rheumatoid arthritis	2/31	95/8536	0.0462487	0.0462487	0.0600928	TGFB1/TNF	2
hsa01522	hsa01522	Endocrine resistance	2/31	99/8536	0.0498019	0.0498019	0.0627488	BAX/CDKN2A	2
hsa05410	hsa05410	Hypertrophic cardiomyopathy	2/31	99/8536	0.0498019	0.0498019	0.0627488	TGFB1/TNF	2
								TUBA1C BRCA1 TGFB1 TUBA1B XRCC1 PTGS2 IL7 TUBB2B
