# Supplementary material for: Identification of potential vinorelbine-associated prognostic genes in breast cancer through integrative bioinformatics and experimental validation
Source: Front Oncol. 2026 Jun 26;16:1855523. doi: 10.3389/fonc.2026.1855523 (PMC13349924; doi:10.3389/fonc.2026.1855523)
Supplement: Supplementary file 1 [file DataSheet1.zip › Supplementary Material/Supplementary Table 7-GSEA.xlsx]

## Sheet: GSEA
	ID	Description	setSize	enrichmentScore	NES	pvalue	p.adjust	qvalue	rank	leading_edge	core_enrichment
KEGG_CELL_CYCLE	KEGG_CELL_CYCLE	KEGG_CELL_CYCLE	82	0.505826831910928	2.55938142420371	5.94225684597274e-09	9.92356893277447e-07	7.88130907992174e-07	2062	tags=51%, list=19%, signal=42%	898/27127/5347/4085/991/9700/4173/890/993/9134/23594/891/4998/699/1869/9133/995/994/701/5885/8318/4171/9232/9088/1111/1870/5591/4193/983/7534/5933/7272/1019/5111/1875/10926/1871/6502/8317/1017/11200/4176
KEGG_CYTOKINE_CYTOKINE_RECEPTOR_INTERACTION	KEGG_CYTOKINE_CYTOKINE_RECEPTOR_INTERACTION	KEGG_CYTOKINE_CYTOKINE_RECEPTOR_INTERACTION	134	-0.499595	-2.01389	1.08572948024019e-07	9.06584116000559e-06	7.2001007636981e-06	4424	tags=81%, list=40%, signal=49%	3589/7173/6356/7040/5008/163702/3977/944/8784/7852/3566/8793/6351/3606/650/2057/2324/7048/3953/3572/958/8809/2322/3604/50615/94/64109/1234/7042/8718/8742/3574/7043/3594/7293/1524/3560/6387/943/6369/149233/3581/6376/3563/3590/356/8740/3587/7133/3976/10803/10663/2323/1233/729230/3596/1439/5196/9547/8764/608/3565/1437/6375/6367/6362/8807/2829/4283/4049/64806/8600/59067/6346/3575/6352/6846/338376/283…
KEGG_PRIMARY_IMMUNODEFICIENCY	KEGG_PRIMARY_IMMUNODEFICIENCY	KEGG_PRIMARY_IMMUNODEFICIENCY	26	-0.670559	-2.09075	1.82077894921505e-05	0.00101356694839638	0.000804975956495075	1957	tags=65%, list=18%, signal=54%	3718/926/3575/925/326/3561/3932/3543/959/915/916/7535/973/115650/57379/23495/930
KEGG_DNA_REPLICATION	KEGG_DNA_REPLICATION	KEGG_DNA_REPLICATION	26	0.597852248585355	2.35290176917992	6.98938713012198e-05	0.00291806912682593	0.00231753362735624	4038	tags=92%, list=36%, signal=59%	4173/4171/5557/5983/5111/10535/5984/4176/1763/2237/4175/5422/5425/5558/4172/5985/5427/6119/5424/5982/5426/54107/6742/3978
KEGG_HEMATOPOIETIC_CELL_LINEAGE	KEGG_HEMATOPOIETIC_CELL_LINEAGE	KEGG_HEMATOPOIETIC_CELL_LINEAGE	55	-0.534172	-1.90554	0.00016522079811312	0.00551837465697822	0.00438269906573751	3353	tags=67%, list=30%, signal=47%	952/3574/912/3122/2814/3581/3123/3563/3590/2323/3127/1378/924/3565/1437/926/933/917/3575/914/951/925/3569/2811/921/909/910/915/916/913/911/3568/1440/931/930/1380/2208
KEGG_PYRIMIDINE_METABOLISM	KEGG_PYRIMIDINE_METABOLISM	KEGG_PYRIMIDINE_METABOLISM	53	0.470989063539454	2.15559788963754	0.000253506715642231	0.00705593691870875	0.0056038326615651	4075	tags=79%, list=37%, signal=50%	7083/6241/7296/5440/5557/1503/10622/129607/50484/22978/5432/6240/7371/4860/5422/11128/4830/51728/5431/7298/1633/5425/5558/87178/5433/5427/7372/5424/55703/56474/124583/5426/9533/54107/51727/25885/10621/51251/84172/1723/1854/5437
KEGG_SPLICEOSOME	KEGG_SPLICEOSOME	KEGG_SPLICEOSOME	77	0.372289429627342	1.82131215058358	0.00038697008353619	0.0092320005643634	0.00733206474068571	5498	tags=91%, list=50%, signal=46%	3312/22827/23450/51729/55110/51645/6636/51362/3304/6627/10189/10713/6635/3303/27258/6426/84991/9416/23658/6632/25804/57187/6629/6637/22916/9775/4686/6631/10907/23020/10594/9343/9129/51639/8559/6634/8449/23350/10262/55660/8896/6427/1665/4116/6628/10285/84321/9785/51340/5356/6434/84844/988/56259/11338/9128/10772/10946/10286/9879/8683/6431/9410/3192/11017/3190/55119/58517/22985/25949
KEGG_INTESTINAL_IMMUNE_NETWORK_FOR_IGA_PRODUCTION	KEGG_INTESTINAL_IMMUNE_NETWORK_FOR_IGA_PRODUCTION	KEGG_INTESTINAL_IMMUNE_NETWORK_FOR_IGA_PRODUCTION	35	-0.558573	-1.84487	0.00071489005575943	0.0149233299139781	0.0118521246086432	4392	tags=97%, list=40%, signal=59%	2826/3601/3600/7040/7852/3695/9020/8174/958/29851/3109/3117/3108/3111/3122/6387/940/3123/3113/10803/3119/3127/3118/608/3115/3565/3112/5284/3569/959/3558/115650/57379/23495
KEGG_ASTHMA	KEGG_ASTHMA	KEGG_ASTHMA	19	-0.631507	-1.83605	0.00120128350505556	0.0222904828160309	0.0177031253376609	3794	tags=95%, list=34%, signal=62%	958/3109/3117/3108/3111/3122/3123/3113/3119/3596/3127/3118/3115/3565/3112/2206/959/2205
KEGG_HOMOLOGOUS_RECOMBINATION	KEGG_HOMOLOGOUS_RECOMBINATION	KEGG_HOMOLOGOUS_RECOMBINATION	17	0.606161697084625	2.12419298015274	0.00187210650709769	0.0275639802625255	0.0218913426604362	3196	tags=76%, list=29%, signal=54%	641/5888/8438/25788/146956/7516/675/5889/4683/5425/4361/6119/5424
KEGG_RNA_DEGRADATION	KEGG_RNA_DEGRADATION	KEGG_RNA_DEGRADATION	30	0.513484162895928	2.10869325704196	0.00198064528832518	0.0275639802625255	0.0218913426604362	5406	tags=100%, list=49%, signal=51%	3329/10200/2026/54512/3313/23019/27257/2023/11044/87178/219988/23404/27258/23658/25804/4848/57472/118460/23644/22803/11340/1656/5393/22894/9125/10914/4850/25904/5073/10438
KEGG_STEROID_BIOSYNTHESIS	KEGG_STEROID_BIOSYNTHESIS	KEGG_STEROID_BIOSYNTHESIS	11	0.689266097685471	2.09592655420084	0.00177912248639039	0.0275639802625255	0.0218913426604362	1437	tags=64%, list=13%, signal=55%	1056/6713/1594/6307/1717/1718/7108
KEGG_OOCYTE_MEIOSIS	KEGG_OOCYTE_MEIOSIS	KEGG_OOCYTE_MEIOSIS	66	0.363801689278842	1.75233772883028	0.00241625312639167	0.0310395593928777	0.0246516513299879	1185	tags=29%, list=11%, signal=26%	387778/51806/898/27127/6790/5347/4085/991/9700/151648/9134/891/699/9133/995/9232/9088/983/7534
KEGG_ALLOGRAFT_REJECTION	KEGG_ALLOGRAFT_REJECTION	KEGG_ALLOGRAFT_REJECTION	26	-0.565456	-1.76305	0.00264210425831148	0.0315165293670012	0.0250304613945298	3794	tags=81%, list=34%, signal=53%	958/3109/3117/3108/3111/3122/940/3123/356/3113/3119/3002/3127/5551/3118/3115/3565/3112/959/3558/3593
KEGG_BIOSYNTHESIS_OF_UNSATURATED_FATTY_ACIDS	KEGG_BIOSYNTHESIS_OF_UNSATURATED_FATTY_ACIDS	KEGG_BIOSYNTHESIS_OF_UNSATURATED_FATTY_ACIDS	10	0.695806962689476	2.04517387887971	0.00334179986894767	0.0321693691480395	0.0255489474481751	2959	tags=90%, list=27%, signal=66%	6319/9415/79071/3992/11332/201562/55432/51144/51
KEGG_PROTEASOME	KEGG_PROTEASOME	KEGG_PROTEASOME	29	0.50203468564863	2.02060974765041	0.00312995643667265	0.0321693691480395	0.0255489474481751	5091	tags=93%, list=46%, signal=50%	5709/5718/5713/5688/5717/5708/10213/5690/5691/10197/5687/5707/5701/5692/23198/5693/5700/5686/5695/51371/5689/5710/5684/5706/9861/5685/5714
KEGG_AMINOACYL_TRNA_BIOSYNTHESIS	KEGG_AMINOACYL_TRNA_BIOSYNTHESIS	KEGG_AMINOACYL_TRNA_BIOSYNTHESIS	26	0.484709801794516	1.90761940409151	0.00353156398402248	0.0321693691480395	0.0255489474481751	5405	tags=96%, list=49%, signal=49%	16/79731/2617/55157/4141/2058/6897/3376/55699/10056/8565/92935/25973/3735/4677/833/7407/124454/2193/1615/5917/51067/51520/23395/23438
KEGG_METABOLISM_OF_XENOBIOTICS_BY_CYTOCHROME_P450	KEGG_METABOLISM_OF_XENOBIOTICS_BY_CYTOCHROME_P450	KEGG_METABOLISM_OF_XENOBIOTICS_BY_CYTOCHROME_P450	27	-0.545949	-1.71724	0.00362598194886064	0.0321693691480395	0.0255489474481751	2429	tags=52%, list=22%, signal=41%	1551/1558/1544/7367/124/2946/125/1543/2949/10720/7363/54577/218/131
KEGG_NEUROACTIVE_LIGAND_RECEPTOR_INTERACTION	KEGG_NEUROACTIVE_LIGAND_RECEPTOR_INTERACTION	KEGG_NEUROACTIVE_LIGAND_RECEPTOR_INTERACTION	108	-0.405173	-1.58615	0.00365998810666318	0.0321693691480395	0.0255489474481751	3107	tags=55%, list=28%, signal=40%	1815/150/9934/2587/9340/6869/8973/3363/2914/3356/53829/27334/2696/2917/116444/57105/7252/117/5737/5733/4142/6751/2151/146/1901/7434/3973/6753/3001/2557/2897/286530/2692/5645/5745/55584/886/5023/1142/5617/5021/2837/5644/155/148/8698/5729/554/1394/153/1511/3952/2893/1269/2834/2890/8001/2554/4887
KEGG_GALACTOSE_METABOLISM	KEGG_GALACTOSE_METABOLISM	KEGG_GALACTOSE_METABOLISM	18	0.545556309693574	1.93682389058004	0.00474627007229103	0.0372287852396235	0.0295671411294835	319	tags=11%, list=3%, signal=11%	3906/3938
KEGG_AUTOIMMUNE_THYROID_DISEASE	KEGG_AUTOIMMUNE_THYROID_DISEASE	KEGG_AUTOIMMUNE_THYROID_DISEASE	28	-0.54568	-1.72596	0.00490439086989051	0.0372287852396235	0.0295671411294835	3794	tags=100%, list=34%, signal=66%	3106/3105/355/7173/3133/958/3109/3117/3108/1493/3111/3122/940/3123/356/3113/3119/7252/3002/3127/5551/3118/3115/3565/3112/959/3558
KEGG_VIRAL_MYOCARDITIS	KEGG_VIRAL_MYOCARDITIS	KEGG_VIRAL_MYOCARDITIS	45	-0.476423	-1.63384	0.00470081109558264	0.0372287852396235	0.0295671411294835	3977	tags=69%, list=36%, signal=44%	4621/3689/1756/958/2534/3109/3117/3108/857/3111/3908/3122/4619/3683/940/4622/3123/3113/3119/4626/3127/5551/3118/5880/3115/3112/4624/4629/6442/959/6445
KEGG_GRAFT_VERSUS_HOST_DISEASE	KEGG_GRAFT_VERSUS_HOST_DISEASE	KEGG_GRAFT_VERSUS_HOST_DISEASE	29	-0.543827	-1.73403	0.0054276635506511	0.0394095570851624	0.0312991124659972	3849	tags=79%, list=35%, signal=52%	3824/3109/3117/3108/3111/3122/940/3123/356/3113/3821/3119/3002/3127/5551/3811/3118/3115/3112/3812/3802/3569/3558
KEGG_PROGESTERONE_MEDIATED_OOCYTE_MATURATION	KEGG_PROGESTERONE_MEDIATED_OOCYTE_MATURATION	KEGG_PROGESTERONE_MEDIATED_OOCYTE_MATURATION	46	0.384072492835018	1.7311934008598	0.00596910217223545	0.0415350026151383	0.0329871435834064	1683	tags=35%, list=15%, signal=30%	387778/5347/4085/890/993/891/699/9133/995/994/9088/983/3320/5602/107/3326
KEGG_JAK_STAT_SIGNALING_PATHWAY	KEGG_JAK_STAT_SIGNALING_PATHWAY	KEGG_JAK_STAT_SIGNALING_PATHWAY	74	-0.434518	-1.62589	0.00635330737882498	0.0424400932905509	0.0337059675676609	4424	tags=70%, list=40%, signal=42%	3589/7173/5008/163702/3977/5294/3566/2057/3598/3717/3953/3572/5296/50615/64109/6776/8835/3574/1154/3594/3560/8651/10252/149233/3581/5293/3563/3590/3587/3976/3596/894/1439/10253/3565/1437/9021/6775/3718/59067/3575/338376/5617/3569/3561/3558/3593/85480/55801/3568/1440/3952
KEGG_CELL_ADHESION_MOLECULES_CAMS	KEGG_CELL_ADHESION_MOLECULES_CAMS	KEGG_CELL_ADHESION_MOLECULES_CAMS	80	-0.417441	-1.56732	0.00696550316023479	0.0441176250944676	0.035038265123876	4299	tags=72%, list=39%, signal=45%	83700/3133/3695/90952/8174/8516/3680/947/920/3689/1003/5175/958/29851/3109/3117/24146/3108/1493/10666/3111/3122/3683/940/6404/4684/3123/5788/3113/58494/3119/4359/6900/3384/51208/3127/3118/6401/3115/3112/926/933/6693/5133/4685/914/3385/925/5010/9379/923/6402/6403/959/57863/9071/7122/149461
KEGG_CHEMOKINE_SIGNALING_PATHWAY	KEGG_CHEMOKINE_SIGNALING_PATHWAY	KEGG_CHEMOKINE_SIGNALING_PATHWAY	99	-0.39522	-1.52855	0.00713278968593189	0.0441176250944676	0.035038265123876	3192	tags=45%, list=29%, signal=33%	653361/54331/1524/6387/6369/5293/6376/10803/10663/1233/729230/2268/2791/25759/5196/7454/2788/9547/5880/6375/94235/3718/6367/6362/2829/5567/196883/4283/6346/6352/6846/2833/3702/5579/6361/6360/6368/1236/6366/1235/10235/643/6358/6363/10563
KEGG_MISMATCH_REPAIR	KEGG_MISMATCH_REPAIR	KEGG_MISMATCH_REPAIR	17	0.553647292777728	1.94016497323293	0.00794720626270464	0.0466247634980392	0.0370294371304944	4955	tags=100%, list=45%, signal=55%	9156/5983/5111/5984/5425/2956/5985/6119/5424/4436/5982/6742/3978/5395/10714/6117/4292
KEGG_PENTOSE_PHOSPHATE_PATHWAY	KEGG_PENTOSE_PHOSPHATE_PATHWAY	KEGG_PENTOSE_PHOSPHATE_PATHWAY	18	0.521394436046472	1.85104485496194	0.00809651581702477	0.0466247634980392	0.0370294371304944	4513	tags=89%, list=41%, signal=53%	2539/5214/7086/226/230/6888/5236/5226/729020/2821/5211/5634/6120/51071/5631/5213
