# Supplementary material for: Identification of potential vinorelbine-associated prognostic genes in breast cancer through integrative bioinformatics and experimental validation
Source: Front Oncol. 2026 Jun 26;16:1855523. doi: 10.3389/fonc.2026.1855523 (PMC13349924; doi:10.3389/fonc.2026.1855523)
Supplement: Supplementary file 1 [file DataSheet1.zip › Supplementary Material/Supplementary Table 8-GSVA.xlsx]

## Sheet: Sheet1
	logFC	AveExpr	t	P.Value	adj.P.Val	B
HALLMARK_MTORC1_SIGNALING	0.161387	-0.0420448	9.00755	9.13793e-19	9.13793e-19	31.7577
HALLMARK_UNFOLDED_PROTEIN_RESPONSE	0.124147	-0.0428888	8.31681	2.65588e-16	2.65588e-16	26.1867
HALLMARK_E2F_TARGETS	0.211513	-0.0350207	7.93778	5.06387e-15	5.06387e-15	23.2961
HALLMARK_G2M_CHECKPOINT	0.188246	-0.0361052	7.85019	9.84018e-15	9.84018e-15	22.6452
HALLMARK_MYC_TARGETS_V1	0.175139	-0.0409395	7.67969	3.52174e-14	3.52174e-14	21.3966
HALLMARK_GLYCOLYSIS	0.0924061	-0.0359753	7.08499	2.48388e-12	2.48388e-12	17.2354
HALLMARK_MYOGENESIS	-0.0981329	-0.00127758	-6.55853	8.35715e-11	8.35715e-11	13.8076
HALLMARK_MYC_TARGETS_V2	0.161759	-0.0480572	6.52829	1.01535e-10	1.01535e-10	13.6181
HALLMARK_SPERMATOGENESIS	0.062283	0.00629496	5.98791	2.87777e-09	2.87777e-09	10.3692
HALLMARK_PROTEIN_SECRETION	0.106761	-0.0228392	5.827	7.41309e-09	7.41309e-09	9.45253
HALLMARK_KRAS_SIGNALING_DN	-0.0474407	0.021752	-5.79842	8.74872e-09	8.74872e-09	9.29217
HALLMARK_KRAS_SIGNALING_UP	-0.0953317	-0.00207906	-5.76119	1.08443e-08	1.08443e-08	9.08437
HALLMARK_WNT_BETA_CATENIN_SIGNALING	-0.0818204	-0.0196695	-5.61396	2.50471e-08	2.50471e-08	8.27495
HALLMARK_TNFA_SIGNALING_VIA_NFKB	-0.108057	-0.0194623	-5.57652	3.08941e-08	3.08941e-08	8.07227
HALLMARK_COAGULATION	-0.0818755	0.0109506	-5.10095	3.98036e-07	3.98036e-07	5.6098
HALLMARK_P53_PATHWAY	-0.0549182	-0.0267873	-5.0844	4.33471e-07	4.33471e-07	5.52787
HALLMARK_APICAL_SURFACE	-0.0609361	-0.00221989	-5.06043	4.90266e-07	4.90266e-07	5.40963
HALLMARK_IL2_STAT5_SIGNALING	-0.0725233	-0.0199133	-5.05062	5.155e-07	5.155e-07	5.36144
HALLMARK_APICAL_JUNCTION	-0.0706759	-0.00788603	-5.04594	5.28002e-07	5.28002e-07	5.33844
HALLMARK_OXIDATIVE_PHOSPHORYLATION	0.10297	-0.039386	4.97472	7.5813e-07	7.5813e-07	4.99131
HALLMARK_DNA_REPAIR	0.0763151	-0.0428403	4.89803	1.11357e-06	1.11357e-06	4.62275
HALLMARK_APOPTOSIS	-0.05513	-0.0187532	-4.60817	4.53913e-06	4.53913e-06	3.27938
HALLMARK_PEROXISOME	0.048268	-0.0206498	4.33748	1.57416e-05	1.57416e-05	2.09605
HALLMARK_ALLOGRAFT_REJECTION	-0.102616	-0.0158729	-4.314	1.74792e-05	1.74792e-05	1.99669
HALLMARK_IL6_JAK_STAT3_SIGNALING	-0.0862672	-0.0147479	-4.22242	2.61728e-05	2.61728e-05	1.61405
HALLMARK_UV_RESPONSE_DN	-0.0695645	-0.00790807	-3.96214	7.90841e-05	7.90841e-05	0.569966
HALLMARK_EPITHELIAL_MESENCHYMAL_TRANSITION	-0.0926097	-0.00117723	-3.79516	0.000155629	0.000155629	-0.0658764
HALLMARK_PI3K_AKT_MTOR_SIGNALING	0.0427467	-0.034325	3.7412	0.000192632	0.000192632	-0.265623
HALLMARK_INFLAMMATORY_RESPONSE	-0.0745737	-0.00956589	-3.68474	0.000240125	0.000240125	-0.471661
HALLMARK_MITOTIC_SPINDLE	0.059031	-0.0324977	3.60891	0.00032137	0.00032137	-0.743591
HALLMARK_NOTCH_SIGNALING	-0.0490848	-0.0257406	-3.4289	0.000628566	0.000628566	-1.36695
HALLMARK_REACTIVE_OXYGEN_SPECIES_PATHWAY	0.0547615	-0.0387778	3.35493	0.000821053	0.000821053	-1.61408
HALLMARK_UV_RESPONSE_UP	0.0392802	-0.0280968	3.33678	0.000875997	0.000875997	-1.6739
HALLMARK_COMPLEMENT	-0.0502353	-0.0112464	-3.02278	0.00256284	0.00256284	-2.65849
HALLMARK_ANGIOGENESIS	-0.0595357	-0.00131908	-2.99432	0.00281233	0.00281233	-2.74302
HALLMARK_TGF_BETA_SIGNALING	-0.0490614	-0.0140411	-2.93989	0.00335216	0.00335216	-2.90246
HALLMARK_ADIPOGENESIS	0.0363549	-0.0314484	2.86764	0.00421472	0.00421472	-3.10968
HALLMARK_HEDGEHOG_SIGNALING	-0.0471756	0.00063069	-2.84308	0.00455094	0.00455094	-3.17895
HALLMARK_CHOLESTEROL_HOMEOSTASIS	0.0375328	-0.0357907	2.61769	0.00897461	0.00897461	-3.78728
HALLMARK_INTERFERON_GAMMA_RESPONSE	-0.0634304	-0.0246595	-2.57755	0.0100801	0.0100801	-3.89043
HALLMARK_FATTY_ACID_METABOLISM	0.0287881	-0.0213436	2.27321	0.0232066	0.0232066	-4.62115
HALLMARK_ESTROGEN_RESPONSE_EARLY	-0.0356132	-0.0138651	-2.07542	0.0381809	0.0381809	-5.04733
